# Supplementary material for: Microarray analysis of long non-coding RNA expression profiles uncovers a Toxoplasma-induced negative regulation of host immune signaling
Source: Parasit Vectors. 2018 Mar 12;11:174. doi: 10.1186/s13071-018-2697-8 (PMC5848448; doi:10.1186/s13071-018-2697-8)
Supplement: Supplementary file 1 — A list of primer sequences used for the real-time qPCR detection. (XLSX 11 kb) [file 13071_2018_2697_MOESM1_ESM.xlsx]

## Sheet: Sheet1
TargetID（LncRNA)	Primer sequence	Target ID（mRNA)	Primer sequence
GAPDH	F-ACCCACTCCTCCACCTTTGAC	GAPDH	F-ACCCACTCCTCCACCTTTGAC
	R-ACCACCCTGTTGCTGTAGC		R-ACCACCCTGTTGCTGTAGC
NONHSAT022487	F-GTTGAATGTTCTGGGCTACTGC	UNC93B1	F-TACTACACGCTTGTGCCCTCG
	R-GGAGCATCAGCAGACTTG		R-TGGCTTGGAAGACCAGGAGATA
TCONS_l2_00020894	F-ATTCTACCTTGTGCCTTGAC	SLC4A10	F-TTCAGAGCTACCTGATCCGAA
	R-GAGCAAACCTTAGATGGAAA		R-ACCGCTTGCCTAACAGG
NONHSAT092674	F-ACTCTACTTCCTGCCTCTCTG	GPR132	F-ATGCTGTCATCACCAGTAAGA
	R-CTTTCTCTGTGTGTGTGTGTG		R-CGCCTGCGTGGCTAGCCT
uc.264+	F-AGCACATTTTTGGGCATAGC	MED27	F-TCCAGGTAAAGCGCTGGG
	R-TAAGTCGATCCAGTACATGG		R-GTCCCCAAGCCGTAGTCC
NONHSAG006353	F-ACTGAGCCCAAAGAAGACACA	CELF3	F-CCATCAGAGATCAAGCATCT
	R- TGAAAATAAAGGATAAAGCAG		R-GGAGTTGAGATGAGAGCT
ENST00000511010	F-GCGATGGGAGGATTCTGGTG	TCL1A	F-GGACCAGCGAGCGGCCTTGA
	R-TTTGGCCGGATTAGACCTGG		R-AGCTGGCTGTACCTCGAT
NONHSAT112233	F-CTCACCTGCTCAACAACC	PRSS33	F-CAGGCTGTGAGGGTGAGAGC
	R-CCAGACGATGGAAAATCA		R-TCACCCCCTTCCTCCTCACT
NONHSAT013704	F-GGGAAGGAAGAAGTGAGAGT	FOXB1	F-AAGGCGATTGTCATATGATAG
	R-TTATCGCAGGGCTTTTATT		R-CGCTGCTGTGGGCTCCGCG
NR_072975.1	F-CTGTGGGTAAGGTGGAGTAG	MEX3D	F-AAGAGCGCACGTCTCAGTCT
	R-GTAAGGTCTGGCTGGGTT		R-CCGACGATGCCACCGCTG
NONHSAG017555	F-GACCAGGAAGGAAAGTTGA	GOLGA6A	F-AGTCACACAGCAGCCTTGT
	R-GGAAGGAGTGACAGAGGAG		R-GGGATCTCTGGCTAGGTT
TCONS_00005982	F-CAAGACCACGTTACTACAACC	LYZL2	F-GACTAAGTGGAGCAGTGTT
	R-GCTTTCCTGAACAAATTCC		R-TAAGGTTGGTTTCCATCCT
NONHSAG028680	F-GATGGTGAAATGAGATGAGG
	R-CAAGACAAAGTAAGGAAGGAAG
NONHSAT119267	F-CTCTCTGCGGTATTGCTC
	R- ACTGTCCTTTCTTCTGCCT
NONHSAT115312	F- GAGGACAGTGACGACGAG
	R- ATACAAATGGACAATCAGAGG
NONHSAT055152	F-ATGATGAACATTCATAAAAGC
	R-CAGCGAATGCTGGCTATTA
NONHSAT002779	F-ACCGAATACTGACAGGAA
	R-TGTTTCTGCAGCCCATGCATT
NONHSAT084419	F-TAGTCACAGTACCTTCAAT
	R-AATTAGTAATACTTTACTCA
NONHSAT055026	F-AATGCTCCATGTCTAGATCTGG
	R-TGTACCATGCCTGGCTAATT
NONHSAT024734	F-CATCAGGTGCACAGTCTG
	R-TGCAACATCACCAATGGAC
NONHSAT073603	F-CCGGCCAACCACTAAGATT
	R-TTGGAGTGATAAGTTCCAAGTT
NONHSAT093668	F-GCAGAGACTGGTGGCTGG
	R-TCAGGTGACAGTGCCGAGT
