# Supplementary material for: Microarray analysis of long non-coding RNA expression profiles uncovers a Toxoplasma-induced negative regulation of host immune signaling
Source: Parasit Vectors. 2018 Mar 12;11:174. doi: 10.1186/s13071-018-2697-8 (PMC5848448; doi:10.1186/s13071-018-2697-8)
Supplement: Supplementary file 2 — A list of significantly differentially expressed lncRNAs between the T. gondii infected and uninfected groups. (XLSX 63 kb) [file 13071_2018_2697_MOESM2_ESM.xlsx]

## Sheet: Sheet1
TargetID	T.gondii VS uninfected (Log2)	uninfected(normalized)	T.gondii(normalized)
NONHSAG011235	2.48464	0.780129	3.26477
NONHSAG028872	3.17202	0.781141	3.95316
ENST00000418366	2.86004	0.786337	3.64638
ENST00000513802	2.4565	0.786666	3.24316
ENST00000573168	3.37166	0.786745	4.15841
NONHSAT112233	7.97157	0.788417	8.75999
NONHSAT135631	2.83282	0.78866	3.62148
FR215988	3.57663	0.788679	4.3653
TCONS_00003701	2.78886	0.789896	3.57876
NONHSAG037769	2.81219	0.790204	3.60239
NONHSAG043289	2.66143	0.790779	3.45221
NONHSAG032737	3.58525	0.791168	4.37642
FR124128	2.53192	0.791369	3.32329
ENST00000583421	2.4334	0.791431	3.22483
FR402202	2.695	0.791564	3.48657
ENST00000441093	7.38352	0.791627	8.17515
XR_247664.1	3.58896	0.794391	4.38335
TCONS_l2_00000468	2.79978	0.794445	3.59423
NONHSAT086866	2.48051	0.795826	3.27633
NONHSAT088969	4.91924	0.79657	5.71581
NONHSAG027003	2.67256	0.796627	3.46919
NONHSAG013478	2.39637	0.798625	3.195
NONHSAG022872	3.90734	0.799516	4.70686
ENST00000557715	3.10802	0.801574	3.9096
FR101805	2.38358	0.80163	3.18521
NONHSAT071493	3.0076	0.802293	3.80989
XR_248398.1	2.50929	0.802409	3.3117
ENST00000606466	2.47144	0.802949	3.27439
NONHSAT050704	2.82569	0.803116	3.6288
NONHSAT119786	2.82819	0.80323	3.63142
NR_038981.1	2.34148	0.803355	3.14484
NONHSAT010880	2.34047	0.803663	3.14413
NONHSAT001245	2.62478	0.804348	3.42913
NONHSAT008571	2.40612	0.804835	3.21096
NONHSAG005019	2.34569	0.805289	3.15098
NONHSAT069188	4.69214	0.80539	5.49753
NONHSAT088456	2.46394	0.805512	3.26945
NONHSAT063845	2.55884	0.805742	3.36458
TCONS_00018132	2.5648	0.805874	3.37067
NR_045511.2	2.38594	0.807402	3.19334
FR029761	2.35634	0.807435	3.16377
NONHSAG007302	2.46013	0.807457	3.26758
NONHSAT092725	4.15346	0.808256	4.96172
FR053399	2.67335	0.808404	3.48176
NONHSAT035644	2.38192	0.808764	3.19069
NONHSAT071019	3.00699	0.808921	3.81591
NONHSAT024265	3.17328	0.809448	3.98273
NONHSAT030171	3.86707	0.809692	4.67676
ENST00000553029	3.23478	0.810138	4.04492
NONHSAT121410	2.35972	0.810434	3.17015
NONHSAT130751	2.5179	0.810683	3.32858
TCONS_l2_00026028	2.65213	0.811057	3.46318
FR392844	2.86226	0.811434	3.6737
XR_252786.1	3.8436	0.812484	4.65608
TCONS_l2_00001518	2.5185	0.812728	3.33122
NONHSAT112281	2.641	0.813166	3.45417
NONHSAT018703	3.59546	0.813724	4.40919
FR211887	3.50789	0.813781	4.32167
TCONS_00012932	2.64573	0.813791	3.45952
TCONS_l2_00001280	2.61875	0.813918	3.43267
NONHSAT011340	2.6178	0.814153	3.43195
ENST00000534483	2.78194	0.814738	3.59667
TCONS_l2_00001459	2.41635	0.816642	3.23299
NONHSAT034079	4.06487	0.817437	4.88231
NONHSAT126014	6.5185	0.817581	7.33608
XR_244608.1	3.16899	0.817758	3.98675
NONHSAG045380	2.3332	0.819492	3.15269
NONHSAT098348	2.99697	0.819974	3.81694
NONHSAT139231	2.3859	0.820057	3.20596
FR264954	2.8887	0.820737	3.70944
ENST00000532065	2.36966	0.820792	3.19045
NONHSAG042526	2.8229	0.820936	3.64383
NONHSAT138412	2.71831	0.821416	3.53973
NONHSAT029991	2.606	0.821888	3.42789
TCONS_00001227	2.50498	0.824129	3.32911
FR358930	4.03964	0.824183	4.86383
ENST00000606818	2.39788	0.824391	3.22227
NONHSAT092594	2.76789	0.826892	3.59478
NONHSAT102930	2.70108	0.829351	3.53043
FR186621	3.19224	0.829757	4.022
NONHSAT007801	2.53362	0.829779	3.3634
NONHSAG043972	3.98177	0.83026	4.81203
NONHSAT027241	4.59524	0.831703	5.42694
NONHSAT023881	2.66602	0.831868	3.49789
NONHSAT139705	2.51972	0.832304	3.35202
TCONS_00024489	3.80156	0.832893	4.63445
ENST00000566457	2.53034	0.8337	3.36404
NONHSAT028743	3.21095	0.83408	4.04503
NONHSAT114904	2.91457	0.836033	3.7506
ENST00000531559	2.38659	0.836418	3.22301
NONHSAG038169	2.65071	0.836489	3.4872
ENST00000434996	2.83927	0.836661	3.67593
NONHSAT123661	2.59812	0.836955	3.43508
NONHSAT059684	2.77335	0.837453	3.6108
NONHSAG040775	2.67312	0.837529	3.51064
NONHSAT113036	3.15439	0.837912	3.9923
NONHSAT145742	2.39769	0.838567	3.23626
NONHSAT090932	2.76976	0.839041	3.6088
ENST00000432506	2.7046	0.840038	3.54464
FR098264	2.56267	0.840379	3.40305
NONHSAT030266	2.56334	0.841214	3.40455
NONHSAT009549	2.62869	0.84199	3.47068
NONHSAT004659	2.32277	0.842634	3.16541
ENST00000446321	2.49847	0.844023	3.34249
NONHSAT007000	2.96926	0.844979	3.81424
FR174429	3.05228	0.846196	3.89847
NONHSAT024413	2.73934	0.846205	3.58554
NONHSAG019637	2.64619	0.846856	3.49304
NONHSAG014152	2.79702	0.848127	3.64515
NONHSAT107446	3.02219	0.848335	3.87052
NONHSAT024288	2.60153	0.84847	3.45
ENST00000536517	2.70481	0.848734	3.55354
ENST00000420748	2.82892	0.849198	3.67812
NONHSAT094459	2.38163	0.849277	3.23091
ENST00000517798	3.13739	0.849501	3.98689
FR243043	3.36234	0.849982	4.21232
ENST00000552378	2.48809	0.85029	3.33838
NONHSAG047128	2.37773	0.850346	3.22808
NONHSAT102294	2.32385	0.850611	3.17446
TCONS_l2_00002068	3.9744	0.850956	4.82536
NONHSAG054602	2.53577	0.85342	3.38919
ENST00000607072	2.50727	0.853876	3.36115
ENST00000546512	5.80046	0.855664	6.65612
TCONS_l2_00024370	2.89941	0.855811	3.75522
NONHSAT002089	2.87161	0.856145	3.72776
FR189749	3.46295	0.856164	4.31912
ENST00000456368	2.35501	0.856175	3.21118
NONHSAG011006	2.87822	0.856408	3.73462
NONHSAG049957	3.81884	0.858247	4.67709
NONHSAT114269	2.78531	0.859278	3.64459
ENST00000524012	9.20506	0.86072	10.0658
NR_103843.1	3.48531	0.862106	4.34742
NONHSAG003592	3.06299	0.862603	3.9256
TCONS_00010715	2.33032	0.863369	3.19369
ENST00000452401	2.57823	0.864893	3.44312
NONHSAT015259	2.70722	0.86841	3.57563
NONHSAG051326	2.94127	0.870013	3.81128
ENST00000591450	3.96395	0.870312	4.83426
NONHSAT029281	2.92883	0.871134	3.79996
NONHSAT002363	2.5252	0.871852	3.39705
ENST00000456519	3.6034	0.87278	4.47618
NONHSAT042089	2.66386	0.873235	3.53709
NONHSAT106561	2.72555	0.873781	3.59933
ENST00000524336	2.32304	0.873856	3.1969
NONHSAT044238	3.90621	0.874753	4.78096
ENST00000499797	2.71043	0.876916	3.58735
NONHSAT099819	2.71837	0.877098	3.59546
NONHSAT040475	2.61531	0.877377	3.49269
ENST00000544959	4.14195	0.877409	5.01936
FR274295	4.14621	0.87751	5.02372
NONHSAT128106	2.32285	0.877616	3.20047
NR_028339.1	2.65176	0.878051	3.52981
NR_103766.1	2.88878	0.880211	3.76899
ENST00000565297	2.36895	0.880745	3.24969
ENST00000560391	2.44482	0.880769	3.32559
NONHSAG039155	2.96299	0.88116	3.84415
ENST00000581971	2.50042	0.881469	3.38189
ENST00000602863	2.46855	0.881695	3.35025
NONHSAT079345	4.42678	0.884278	5.31106
ENST00000581502	2.37859	0.885659	3.26425
TCONS_00019372	2.72526	0.886385	3.61165
NONHSAT021949	2.57412	0.886559	3.46067
XR_253132.1	2.34232	0.887498	3.22982
ENST00000591053	2.48896	0.8885	3.37746
ENST00000508986	2.8257	0.888653	3.71436
ENST00000526901	2.48609	0.889007	3.3751
XR_242568.1	2.47457	0.889129	3.3637
XR_252887.1	2.39996	0.890803	3.29076
XR_251708.1	4.54732	0.893048	5.44037
NR_033965.1	2.49377	0.893063	3.38683
NONHSAT121745	2.48496	0.893493	3.37846
ENST00000554530	2.45679	0.894016	3.35081
XR_248693.1	2.56432	0.894381	3.4587
NONHSAT103156	2.54991	0.895101	3.44501
NONHSAT018198	2.52566	0.895152	3.42081
NONHSAT061328	2.49656	0.895254	3.39182
XR_245206.1	2.32599	0.896212	3.2222
NONHSAT010952	3.23621	0.896259	4.13247
TCONS_00017950	2.84624	0.896339	3.74258
NONHSAT070140	2.57541	0.896348	3.47176
NONHSAT011473	2.74387	0.896579	3.64044
NONHSAT114344	2.38836	0.898026	3.28639
NONHSAT124114	2.49054	0.899022	3.38956
FR183763	2.49052	0.899122	3.38964
ENST00000542988	4.31508	0.899314	5.21439
NONHSAT008930	2.49052	0.899634	3.39016
FR047771	2.68676	0.900123	3.58688
ENST00000581134	3.11195	0.900898	4.01284
TCONS_00005982	6.83086	0.901013	7.73187
NONHSAT136201	3.50684	0.901981	4.40882
FR211420	4.58537	0.902062	5.48743
FR134391	2.60522	0.902455	3.50767
NONHSAT093223	3.00146	0.902669	3.90413
NONHSAT026217	2.4048	0.903516	3.30832
NONHSAT138172	2.56919	0.904633	3.47382
NONHSAT056561	2.90825	0.904796	3.81304
XR_242235.1	2.85111	0.905121	3.75623
TCONS_l2_00020894	11.4221	0.905461	12.3275
NR_024261.2	2.46445	0.906456	3.37091
NONHSAT038125	2.51982	0.907141	3.42696
NONHSAT138806	3.89465	0.909521	4.80417
TCONS_00007630	2.85694	0.909597	3.76654
NONHSAG045166	2.62607	0.910173	3.53625
NONHSAG012375	2.83557	0.91021	3.74578
NONHSAG017555	7.056	0.910324	7.96632
ENST00000508512	2.6269	0.910648	3.53755
XR_244841.1	2.38816	0.912046	3.30021
ENST00000591362	2.39059	0.912225	3.30282
ENST00000462010	2.33923	0.912636	3.25187
ENST00000579293	3.08345	0.912863	3.99631
ENST00000523810	5.04183	0.91338	5.95521
NONHSAT028639	2.53515	0.914631	3.44978
ENST00000561847	2.77763	0.915829	3.69346
NONHSAT024272	2.7164	0.919554	3.63596
ENST00000604082	2.34343	0.920006	3.26344
ENST00000587694	2.4935	0.920343	3.41384
NONHSAG025558	2.98413	0.921056	3.90519
FR149446	2.34433	0.921531	3.26586
TCONS_00008047	3.31989	0.922707	4.24259
NONHSAG052518	3.20938	0.923006	4.13239
TCONS_00006275	2.47469	0.924051	3.39874
TCONS_l2_00023330	3.58608	0.92465	4.51073
TCONS_00028032	2.53447	0.924939	3.45941
NONHSAT052107	2.60968	0.925299	3.53497
XR_248636.1	2.65055	0.926082	3.57663
NONHSAT126136	2.96461	0.926929	3.89154
TCONS_00017237	2.57738	0.928082	3.50546
NONHSAG006963	5.66562	0.929587	6.59521
FR100967	3.70224	0.930171	4.63241
NONHSAT004590	3.31282	0.932803	4.24562
NONHSAG046779	2.50985	0.934488	3.44434
NONHSAT124706	2.76212	0.935367	3.69748
NONHSAT040479	2.66817	0.936851	3.60502
TCONS_00009440	2.45968	0.936939	3.39662
FR047941	2.39593	0.938332	3.33426
TCONS_l2_00015485	2.88648	0.938582	3.82506
NONHSAT115913	3.09826	0.939908	4.03817
NONHSAT052849	2.51216	0.940913	3.45307
NONHSAT034569	2.65378	0.941374	3.59515
uc.182+	2.64822	0.941974	3.5902
TCONS_00025490	2.35711	0.945184	3.3023
NONHSAT136289	2.48228	0.946341	3.42862
FR153448	2.328	0.946748	3.27475
NONHSAG049646	3.17385	0.949639	4.12349
NONHSAG017958	3.5966	0.950214	4.54681
FR097091	2.48383	0.950931	3.43476
NONHSAT059335	2.39509	0.95118	3.34627
NONHSAT107628	3.75232	0.952027	4.70435
NONHSAT089684	2.47891	0.953689	3.4326
NONHSAG052984	4.43575	0.955142	5.39089
TCONS_00007596	7.71537	0.95608	8.67145
NONHSAG048034	2.94576	0.956762	3.90252
FR162481	2.73396	0.957329	3.69129
XR_245331.1	2.39705	0.957924	3.35497
NONHSAT137073	2.60934	0.958095	3.56743
NONHSAT027350	5.44108	0.958757	6.39984
TCONS_00012990	2.64191	0.960834	3.60274
ENST00000444112	2.75149	0.961832	3.71332
ENST00000606927	2.43142	0.961967	3.39339
ENST00000414904	2.63158	0.961998	3.59357
ENST00000455894	2.40837	0.962371	3.37074
TCONS_00013406	2.36756	0.963098	3.33066
NONHSAG038424	2.86801	0.96319	3.8312
NONHSAT069321	2.56224	0.963449	3.52568
NONHSAG018121	3.07115	0.965194	4.03634
uc.99+	2.86046	0.965576	3.82603
TCONS_00013082	2.97749	0.966673	3.94416
NONHSAG028935	3.38399	0.967075	4.35107
TCONS_00012226	2.76613	0.967528	3.73366
NONHSAG028823	2.478	0.968252	3.44625
ENST00000599959	2.36685	0.968293	3.33514
NONHSAT120275	6.03082	0.968565	6.99938
NONHSAG041060	3.95638	0.96865	4.92503
NONHSAT127912	2.34316	0.969849	3.31301
NONHSAG045462	3.67458	0.971278	4.64586
TCONS_00002290	3.2616	0.971345	4.23294
NONHSAT118676	2.34408	0.971836	3.31591
TCONS_00009998	3.39545	0.971907	4.36736
NONHSAG019689	2.66355	0.972289	3.63584
TCONS_00004804	2.70767	0.972345	3.68001
NONHSAT142464	2.38285	0.974433	3.35729
NONHSAG003105	2.50692	0.976065	3.48299
NONHSAT024087	2.6196	0.977676	3.59728
NONHSAT006569	2.56814	0.978964	3.5471
FR098549	6.40464	0.979349	7.38399
TCONS_l2_00007730	2.93002	0.979385	3.9094
NONHSAT053790	2.37239	0.980041	3.35243
ENST00000556546	6.29206	0.980754	7.27281
NONHSAT067177	2.58262	0.982141	3.56476
NONHSAT073005	2.47385	0.982482	3.45633
ENST00000502467	4.45309	0.983426	5.43652
TCONS_00020590	3.03165	0.985634	4.01729
NONHSAT096116	2.38862	0.986214	3.37484
NONHSAT071731	2.43191	0.986374	3.41828
NONHSAT138005	3.2212	0.987002	4.20821
NONHSAT124153	2.33706	0.989135	3.32619
TCONS_l2_00004957	2.32575	0.99051	3.31626
NONHSAG040423	2.94922	0.990896	3.94012
TCONS_l2_00024354	2.49238	0.993119	3.4855
TCONS_00001326	2.54323	0.994274	3.53751
NONHSAT004733	2.34245	0.994333	3.33678
NONHSAT042177	2.43084	0.994445	3.42528
TCONS_00004059	3.53909	0.995725	4.53482
ENST00000502834	2.62997	0.996884	3.62686
TCONS_00023305	2.60407	0.997	3.60107
NONHSAG025696	2.74178	0.99775	3.73953
NONHSAT076700	3.28835	0.997797	4.28615
NONHSAT078132	2.51738	0.998399	3.51578
NONHSAG005091	3.35275	1.00111	4.35386
NR_104061.1	2.66885	1.00139	3.67023
FR030529	4.89502	1.00164	5.89666
NONHSAT047202	2.43884	1.00257	3.4414
NONHSAT123128	3.13123	1.00332	4.13454
XR_251065.1	2.52063	1.00351	3.52414
NONHSAT090918	2.77535	1.00412	3.77947
NONHSAG039009	3.16502	1.00516	4.17018
NONHSAT080352	2.76769	1.00533	3.77301
XR_250271.1	3.41748	1.00609	4.42357
NONHSAG003923	2.66107	1.00619	3.66726
NONHSAT134993	2.46985	1.00685	3.4767
FR306211	2.83039	1.00736	3.83775
NONHSAT013479	3.24375	1.00782	4.25156
NONHSAT068199	2.76195	1.00842	3.77036
NONHSAT107884	2.97101	1.00873	3.97974
NONHSAT021587	4.60927	1.00922	5.61848
TCONS_00029055	2.72433	1.00976	3.73409
FR098371	3.39955	1.01	4.40954
NONHSAG055908	8.97267	1.0103	9.98297
NONHSAT143763	6.19783	1.01144	7.20927
NONHSAT132788	3.0169	1.01159	4.02849
NONHSAT125978	2.84247	1.01169	3.85416
TCONS_00029403	2.60728	1.01193	3.61921
TCONS_00028914	3.19687	1.01252	4.20939
ENST00000592038	2.74645	1.01297	3.75942
NONHSAT024460	2.95085	1.01304	3.96389
NONHSAT107786	3.36929	1.01384	4.38313
TCONS_00000693	5.15416	1.01432	6.16848
NONHSAT068320	2.69175	1.01535	3.7071
NONHSAT060713	2.44757	1.01559	3.46316
NR_102371.1	2.82188	1.01651	3.83839
FR069296	2.92512	1.01704	3.94216
NONHSAT034547	2.98832	1.01879	4.00711
NONHSAT142315	3.12445	1.0195	4.14395
NONHSAG008107	2.6591	1.01992	3.67902
ENST00000602313	6.43948	1.0204	7.45989
NONHSAT142314	2.58296	1.02149	3.60446
TCONS_l2_00005193	3.98355	1.02163	5.00518
FR252002	2.36108	1.02224	3.38332
uc.94+	2.97124	1.02251	3.99376
TCONS_00022037	4.19017	1.02587	5.21605
NONHSAT084935	3.15122	1.02671	4.17793
XR_243674.1	2.41332	1.02746	3.44078
FR224528	2.45501	1.02958	3.4846
ENST00000527139	2.44883	1.02964	3.47847
NONHSAT136158	3.26079	1.02986	4.29065
NONHSAG017726	2.44806	1.03029	3.47835
ENST00000580639	2.80981	1.03255	3.84236
TCONS_00011926	3.34882	1.03306	4.38188
XR_242749.1	2.44918	1.03362	3.4828
TCONS_00014251	2.76945	1.03387	3.80332
NONHSAG015348	3.4533	1.03425	4.48755
NONHSAT145911	2.37716	1.03484	3.412
NONHSAG050712	12.8796	1.03499	13.9146
TCONS_00010272	2.51292	1.03512	3.54803
TCONS_l2_00025238	2.37789	1.0355	3.41339
NONHSAT072865	2.50975	1.03604	3.54579
TCONS_00017243	2.832	1.03749	3.86949
NONHSAT072021	2.89841	1.03793	3.93634
ENST00000600177	2.60925	1.03799	3.64724
NONHSAG048117	9.8346	1.03814	10.8727
FR159226	3.25298	1.03895	4.29193
TCONS_00008680	4.32373	1.04035	5.36409
FR401411	2.49807	1.04155	3.53961
NONHSAT013627	2.92501	1.04188	3.96689
NR_026918.1	2.58063	1.04263	3.62326
NONHSAT075043	2.69517	1.04288	3.73805
FR407487	2.34802	1.04326	3.39127
NONHSAT007346	2.84287	1.0446	3.88747
XR_172388.2	2.4567	1.04579	3.50249
NONHSAT138198	2.43376	1.04613	3.47988
NONHSAT041150	2.61045	1.04706	3.65751
NONHSAT016333	2.6174	1.04787	3.66526
NONHSAT068781	2.42775	1.04816	3.47591
XR_254161.1	3.29366	1.04844	4.3421
TCONS_l2_00025621	2.63978	1.04906	3.68883
TCONS_00022745	2.97892	1.04976	4.02867
NONHSAG037830	3.52213	1.04978	4.57191
NONHSAG035023	2.34698	1.04984	3.39682
TCONS_00023669	3.5545	1.05051	4.605
XR_244076.1	2.87704	1.05166	3.9287
NONHSAT034312	3.32581	1.05216	4.37797
NONHSAT097728	2.6338	1.05285	3.68665
NONHSAT046737	2.71038	1.05696	3.76734
ENST00000519400	2.96383	1.05922	4.02304
NONHSAT037817	2.52993	1.05996	3.58989
ENST00000586383	2.65878	1.05999	3.71877
NONHSAT141480	2.40202	1.06048	3.46249
TCONS_l2_00025724	2.53093	1.06075	3.59168
NONHSAT015053	3.47423	1.06101	4.53524
NONHSAT047896	2.80838	1.06125	3.86963
NONHSAT038064	2.45582	1.06332	3.51914
NONHSAG020652	9.09866	1.06347	10.1621
NR_027300.2	2.47261	1.06352	3.53614
NONHSAT080064	3.53214	1.06368	4.59582
ENST00000602456	2.61854	1.06374	3.68227
TCONS_l2_00022219	2.3348	1.06473	3.39953
uc.69+	5.80499	1.06493	6.86993
NONHSAT090382	2.69597	1.065	3.76097
TCONS_00025509	2.36139	1.06541	3.42681
NONHSAT098862	9.95329	1.06602	11.0193
NONHSAG024425	2.53624	1.0661	3.60233
FR354221	2.67128	1.06872	3.74
FR192862	2.76288	1.06894	3.83182
NONHSAT002207	3.43921	1.07304	4.51225
NONHSAT021481	2.68883	1.07376	3.76259
ENST00000515136	3.00933	1.07382	4.08315
XR_252605.1	3.73345	1.07425	4.8077
NONHSAG049421	2.59218	1.07601	3.66819
NR_073026.1	3.85949	1.07615	4.93565
TCONS_00013975	3.21711	1.07625	4.29336
FR090544	2.36544	1.07638	3.44182
NONHSAT069918	4.02225	1.07674	5.09898
ENST00000600240	3.02135	1.07721	4.09856
TCONS_00022868	2.79575	1.07943	3.87517
FR300859	2.68348	1.07946	3.76294
ENST00000436594	2.84647	1.07999	3.92646
NONHSAG016290	2.32686	1.08013	3.40699
TCONS_00000215	2.67628	1.0803	3.75658
NONHSAT082161	4.64745	1.08112	5.72858
NONHSAT140138	3.05838	1.08538	4.14376
ENST00000578243	2.91636	1.08764	4.00399
NONHSAG036079	2.52324	1.09251	3.61576
NONHSAT073935	2.71407	1.09524	3.80932
FR021383	2.55879	1.09532	3.65411
NONHSAT125298	3.73655	1.09604	4.83259
FR397124	2.91194	1.09683	4.00877
NONHSAG013976	3.863	1.0982	4.9612
NONHSAT092674	9.41951	1.09903	10.5185
ENST00000558696	3.53312	1.0991	4.63221
NONHSAG025870	3.78366	1.09923	4.88289
XR_248533.1	2.8291	1.09947	3.92856
TCONS_00017862	5.63789	1.10002	6.73791
NONHSAT024294	6.39135	1.10102	7.49237
NONHSAT133764	2.86231	1.10119	3.9635
NONHSAT101170	2.92934	1.10336	4.0327
ENST00000423346	2.40665	1.10347	3.51012
ENST00000557304	3.07782	1.10352	4.18134
NONHSAG011558	3.74387	1.10385	4.84772
NONHSAT134395	2.47355	1.10485	3.5784
ENST00000440197	3.35756	1.10636	4.46392
NONHSAT113448	2.52116	1.10858	3.62974
NONHSAT059631	2.48478	1.10909	3.59386
NONHSAT079102	3.16933	1.11211	4.28144
ENST00000600889	4.68506	1.11228	5.79735
TCONS_00003063	6.15528	1.1131	7.26839
ENST00000556613	5.01921	1.11322	6.13242
NONHSAT069746	2.76209	1.11528	3.87737
ENST00000525678	4.42962	1.11607	5.54569
XR_251877.1	2.83807	1.11851	3.95658
NONHSAT130219	2.86155	1.11856	3.98011
FR218975	3.10964	1.11995	4.22959
NONHSAG006353	8.23614	1.12022	9.35636
NONHSAT007580	2.44212	1.12052	3.56264
FR091579	2.68004	1.1209	3.80094
NONHSAG010657	2.4983	1.1216	3.6199
NONHSAG030693	2.34407	1.12365	3.46772
TCONS_00019532	2.65084	1.12474	3.77557
NONHSAG049211	2.53711	1.12515	3.66225
NONHSAT145581	2.71561	1.12573	3.84134
TCONS_00027758	2.67311	1.12672	3.79984
NONHSAT102027	4.13797	1.12769	5.26566
FR295421	2.37204	1.12977	3.50181
NONHSAT114388	2.61338	1.13009	3.74347
ENST00000518181	3.01591	1.13033	4.14624
TCONS_00028351	5.20294	1.13068	6.33363
NONHSAT076467	2.74301	1.13173	3.87474
NONHSAT114224	2.73503	1.13455	3.86957
NONHSAG031361	8.01093	1.13536	9.1463
TCONS_l2_00030483	2.92275	1.13628	4.05903
NONHSAG035806	2.3361	1.13687	3.47297
NONHSAT030457	2.69032	1.13838	3.82871
NONHSAT027119	3.67601	1.13952	4.81553
TCONS_l2_00000307	2.6595	1.14311	3.80262
NONHSAG005054	2.91101	1.14761	4.05861
NONHSAT075564	2.35042	1.14852	3.49894
NONHSAT123043	3.08045	1.14879	4.22924
TCONS_00015651	2.88218	1.14907	4.03125
ENST00000439423	2.39663	1.15016	3.54679
NONHSAT075371	3.3043	1.15037	4.45467
XR_243283.1	2.90408	1.1524	4.05648
NONHSAG016155	2.83544	1.15267	3.98811
NONHSAT079227	4.21456	1.15442	5.36898
NONHSAT128459	3.05581	1.15527	4.21107
FR357107	2.84628	1.15923	4.00551
NONHSAT048403	2.70462	1.16029	3.86491
NONHSAG028744	2.68803	1.16242	3.85044
XR_243202.1	2.63036	1.16285	3.79321
NONHSAT016943	2.71225	1.16752	3.87976
NONHSAG034814	2.53536	1.16753	3.70289
NR_034095.1	3.56592	1.16804	4.73396
NONHSAT138993	3.59702	1.17263	4.76965
TCONS_00009758	2.48083	1.17312	3.65395
ENST00000545357	4.22089	1.17479	5.39568
NONHSAT089900	2.85348	1.17706	4.03055
NONHSAT067210	2.64647	1.17723	3.8237
NONHSAT054904	2.60237	1.1793	3.78167
NONHSAG014825	2.34559	1.17983	3.52542
NONHSAT021370	2.71909	1.18017	3.89926
NONHSAT055623	2.99306	1.18066	4.17372
NONHSAT011284	2.59677	1.1819	3.77867
NONHSAG024532	2.73499	1.18323	3.91822
NONHSAT047580	3.03098	1.18569	4.21667
NONHSAT144676	2.66914	1.18911	3.85825
NONHSAT101163	2.86754	1.19036	4.0579
NONHSAG030193	2.77752	1.19399	3.97151
TCONS_00029721	3.17974	1.19438	4.37412
TCONS_l2_00015025	2.54283	1.19472	3.73755
NONHSAG000201	2.95934	1.19546	4.15479
ENST00000524085	3.4463	1.19632	4.64263
NONHSAT042395	2.90738	1.19757	4.10495
NONHSAG012693	2.92802	1.19781	4.12583
ENST00000534275	2.98502	1.19862	4.18364
NONHSAT142974	2.46961	1.20414	3.67375
NONHSAT120978	2.86514	1.20531	4.07045
NONHSAT105850	2.79532	1.2091	4.00442
NONHSAT093517	2.38042	1.22363	3.60405
NR_033923.1	2.48384	1.22666	3.7105
NONHSAT071757	2.32632	1.22892	3.55524
FR173184	2.40617	1.22906	3.63523
TCONS_l2_00020481	2.65594	1.23021	3.88615
NONHSAT120908	3.33604	1.23284	4.56888
NONHSAT113536	2.83508	1.23386	4.06894
FR385030	2.82477	1.23551	4.06029
NONHSAT010209	2.74787	1.24358	3.99145
ENST00000514702	3.02752	1.24553	4.27305
NONHSAT119792	2.69554	1.24915	3.94469
NONHSAT011601	2.46515	1.25025	3.7154
NONHSAT081572	2.40044	1.25633	3.65677
NONHSAG004405	3.25223	1.25705	4.50929
TCONS_00005018	2.41826	1.25736	3.67561
NONHSAT137890	2.35878	1.26473	3.62351
NONHSAT064214	2.72933	1.26597	3.9953
NONHSAT027751	2.63094	1.2661	3.89704
NONHSAG047743	3.65043	1.26617	4.91661
NONHSAT107549	2.47256	1.26629	3.73886
NONHSAG048971	4.18114	1.26788	5.44902
ENST00000253470	2.71053	1.27052	3.98104
NONHSAT124366	2.40438	1.27346	3.67785
NONHSAT068047	2.5309	1.274	3.8049
NONHSAT007413	2.33967	1.28847	3.62814
NONHSAT037966	2.3816	1.29469	3.67629
ENST00000553604	2.80866	1.29708	4.10574
ENST00000604709	2.78384	1.29736	4.0812
ENST00000607061	3.88537	1.30271	5.18808
NONHSAT138926	2.82064	1.30277	4.1234
NONHSAT108050	4.36372	1.30556	5.66927
NONHSAT102681	2.4587	1.30568	3.76438
FR188898	2.96942	1.30627	4.27569
NONHSAT082338	3.92411	1.30987	5.23398
XR_248930.1	2.82677	1.31011	4.13689
NONHSAT084937	2.65163	1.31164	3.96327
NONHSAG026787	2.55183	1.31232	3.86415
NONHSAT040520	3.20227	1.31446	4.51673
NONHSAT010817	2.78727	1.31535	4.10263
NONHSAT013121	3.59264	1.31723	4.90988
NONHSAT145543	3.83495	1.32163	5.15657
NONHSAT103225	3.10084	1.32646	4.42729
NONHSAT009165	2.37063	1.32793	3.69856
TCONS_00024512	2.36421	1.33212	3.69633
NONHSAT029410	2.6035	1.33469	3.93819
NONHSAT096505	2.37669	1.33598	3.71266
TCONS_00026260	2.7085	1.33684	4.04534
NONHSAT106317	3.13306	1.33861	4.47167
NONHSAT029529	2.35613	1.34235	3.69848
NONHSAT031684	2.80267	1.34406	4.14673
TCONS_00011070	3.13331	1.35027	4.48358
XR_251247.1	2.64754	1.35063	3.99817
NONHSAT088901	3.11767	1.35224	4.46991
NONHSAG024195	2.56951	1.35277	3.92228
NONHSAT127019	2.37341	1.35808	3.7315
TCONS_l2_00013946	2.45113	1.36207	3.8132
ENST00000519452	2.57147	1.36465	3.93612
ENST00000581192	3.62046	1.36633	4.98679
XR_244087.1	2.67485	1.36652	4.04137
TCONS_l2_00010003	2.83519	1.36693	4.20212
NONHSAT069388	2.53998	1.36712	3.9071
NONHSAT011253	2.6048	1.36794	3.97274
NONHSAT001233	2.3285	1.37207	3.70056
NONHSAT070207	3.16783	1.37334	4.54117
NONHSAT145817	2.52582	1.37965	3.90547
NONHSAG038935	2.77523	1.38013	4.15537
XR_248541.1	2.65036	1.38194	4.0323
NONHSAT070689	3.1275	1.38351	4.51101
NONHSAG007937	2.59162	1.38468	3.9763
XR_244473.1	3.91183	1.38482	5.29665
ENST00000606070	2.56009	1.38639	3.94648
NONHSAT007474	2.94741	1.3893	4.33671
NONHSAG012248	2.98509	1.38933	4.37443
NONHSAT138804	2.7203	1.391	4.1113
NONHSAT105226	3.0027	1.39687	4.39957
NONHSAT032313	3.30834	1.3979	4.70624
NONHSAG041990	2.91752	1.39969	4.31721
NONHSAT001006	2.36118	1.40466	3.76584
TCONS_00002819	3.14921	1.40753	4.55674
NONHSAT080777	2.7424	1.40867	4.15107
NR_038459.1	2.51363	1.41181	3.92544
XR_242698.1	2.79428	1.42518	4.21946
NONHSAT011367	2.6483	1.4268	4.0751
NONHSAT133833	2.56497	1.42783	3.9928
NONHSAG037552	2.43378	1.42803	3.86181
NONHSAT136611	3.25745	1.4366	4.69405
TCONS_l2_00023270	3.0384	1.43806	4.47645
NONHSAT017903	3.02234	1.43812	4.46046
FR191294	3.07372	1.44278	4.5165
ENST00000503650	3.00648	1.4463	4.45278
NONHSAT061123	2.72868	1.44662	4.1753
TCONS_l2_00005881	3.61819	1.44769	5.06587
NONHSAT120988	2.5213	1.44793	3.96923
TCONS_00011349	2.98341	1.44875	4.43216
NONHSAT140403	2.77542	1.44927	4.22469
XR_250668.1	3.35455	1.44943	4.80398
ENST00000510068	2.73625	1.4497	4.18595
FR032655	2.8619	1.44998	4.31188
NONHSAG031956	2.39327	1.45727	3.85054
TCONS_l2_00024264	4.13025	1.45731	5.58755
TCONS_l2_00003489	2.72424	1.45868	4.18291
FR025600	2.58121	1.46271	4.04392
NONHSAT013704	7.90031	1.47025	9.37056
TCONS_l2_00014897	2.61982	1.47307	4.09289
NONHSAG022078	2.41998	1.47324	3.89322
TCONS_00009864	2.41417	1.47394	3.88811
NONHSAT080303	3.00382	1.47466	4.47848
NONHSAT107177	2.56379	1.47591	4.0397
ENST00000503307	2.63084	1.48211	4.11295
TCONS_00025244	2.39726	1.49285	3.89012
NONHSAT069485	2.40978	1.499	3.90877
NONHSAT072890	2.47375	1.49968	3.97343
ENST00000593486	6.65831	1.50489	8.16319
NR_026949.1	5.14478	1.50572	6.6505
ENST00000560578	2.85477	1.50806	4.36283
NONHSAT132825	2.35521	1.51964	3.87485
XR_252138.1	3.32931	1.52185	4.85116
NONHSAG041620	2.41359	1.52444	3.93803
TCONS_00005729	2.65294	1.53643	4.18938
TCONS_00006809	4.26372	1.53677	5.80049
ENST00000544557	2.70763	1.54159	4.24922
NONHSAG043128	2.46309	1.54252	4.0056
NONHSAG030919	2.55863	1.54792	4.10656
ENST00000512514	3.29607	1.54914	4.84521
NONHSAT042358	3.92209	1.55302	5.47512
NONHSAT073147	2.46472	1.5553	4.02002
NR_073547.1	2.58183	1.55967	4.1415
NONHSAG010913	3.57766	1.56235	5.14001
NONHSAG039707	3.21028	1.56299	4.77328
NONHSAG009956	2.73318	1.56341	4.29659
NONHSAT079700	2.41617	1.56481	3.98099
NONHSAT069208	2.47658	1.56612	4.0427
NONHSAG011033	2.44407	1.56622	4.01029
ENST00000586973	2.3775	1.56643	3.94393
NONHSAT145771	3.10817	1.57952	4.68769
NONHSAT100656	2.96661	1.58101	4.54761
TCONS_00005365	2.50439	1.58133	4.08572
NONHSAG020631	2.59597	1.58416	4.18013
NONHSAT069362	2.61433	1.59843	4.21276
TCONS_00007662	3.14223	1.61417	4.7564
NONHSAG018045	3.43979	1.61525	5.05504
XR_245430.1	2.37484	1.6153	3.99014
ENST00000510986	2.55524	1.61754	4.17278
XR_245012.1	4.30818	1.61893	5.9271
uc.440+	2.48466	1.61903	4.10369
ENST00000497996	2.34359	1.62049	3.96408
FR283790	3.15851	1.62082	4.77933
NONHSAT133399	2.93072	1.63407	4.56478
TCONS_l2_00013565	2.83987	1.63561	4.47548
NONHSAG036156	2.72343	1.64048	4.36392
ENST00000535640	2.55531	1.64216	4.19747
NONHSAT005508	2.79981	1.64297	4.44279
TCONS_00019701	3.08986	1.64367	4.73353
NONHSAT033691	2.97056	1.65137	4.62194
FR297841	2.33287	1.65854	3.99141
NONHSAT131801	2.66528	1.66159	4.32687
NONHSAG017053	2.79185	1.67006	4.46191
TCONS_l2_00014568	2.7843	1.67458	4.45888
NONHSAT001231	3.19696	1.67515	4.87211
FR374534	2.65061	1.67566	4.32627
NONHSAG038243	2.52609	1.67679	4.20288
ENST00000563759	2.90344	1.68021	4.58365
NONHSAT127432	2.50183	1.68563	4.18746
NONHSAT100423	2.36581	1.68819	4.054
NONHSAT050256	2.63503	1.6932	4.32823
FR366072	2.87883	1.69413	4.57296
NONHSAG052572	3.1926	1.69553	4.88813
ENST00000566170	2.64409	1.70458	4.34867
TCONS_00014950	2.37846	1.7048	4.08326
NONHSAT139013	2.56232	1.71132	4.27364
NONHSAT129213	3.79697	1.7141	5.51107
NONHSAT103990	2.65173	1.71805	4.36977
TCONS_00029139	2.55937	1.72885	4.28822
ENST00000582300	2.44915	1.7318	4.18095
NONHSAT011594	3.26117	1.73219	4.99336
FR210364	2.69421	1.73324	4.42744
TCONS_00015381	2.78766	1.74297	4.53062
NONHSAT028670	3.10701	1.74381	4.85082
NONHSAT089794	3.47117	1.74562	5.21679
XR_250852.1	2.41913	1.75119	4.17032
NR_046696.1	2.90121	1.75193	4.65313
TCONS_00005912	2.39518	1.75499	4.15018
ENST00000553644	5.30056	1.75898	7.05955
TCONS_l2_00024192	2.88371	1.76188	4.64558
TCONS_00005827	2.6463	1.76553	4.41183
FR316441	2.4271	1.77083	4.19793
NONHSAT034516	5.34871	1.77384	7.12255
ENST00000511010	7.8919	1.7801	9.672
ENST00000427748	3.02919	1.78022	4.80941
XR_108333.2	2.489	1.78127	4.27027
TCONS_00006933	2.83758	1.78152	4.6191
NONHSAG008130	2.34105	1.78333	4.12438
NONHSAG021291	2.35839	1.79212	4.15051
TCONS_00005699	3.91103	1.80471	5.71574
ENST00000586391	2.34425	1.83652	4.18077
NONHSAT036415	2.34024	1.84188	4.18213
NONHSAT099654	2.39359	1.84535	4.23894
ENST00000590344	3.11973	1.85537	4.9751
XR_247527.1	2.46957	1.86409	4.33366
NONHSAT037459	2.87434	1.86548	4.73983
TCONS_l2_00011222	3.04174	1.87344	4.91517
ENST00000441331	2.4641	1.87952	4.34362
TCONS_00002402	2.63354	1.88702	4.52057
XR_133069.2	2.97777	1.892	4.86977
NONHSAT108990	3.18197	1.90025	5.08221
NONHSAG041440	3.60444	1.90489	5.50932
TCONS_00001261	2.37356	1.90696	4.28052
FR131398	2.73154	1.90874	4.64028
NONHSAT142152	2.35344	1.91318	4.26663
NONHSAT143258	2.55431	1.91378	4.46809
NONHSAT029821	3.10242	1.92233	5.02475
ENST00000507244	2.54726	1.92435	4.47161
ENST00000422938	3.71047	1.92883	5.6393
NONHSAG028029	12.171	1.93157	14.1025
NONHSAT044143	2.89644	1.93733	4.83377
NONHSAG046903	2.82908	1.94726	4.77634
TCONS_00028329	2.46387	1.95455	4.41842
NONHSAT049659	5.01551	1.96311	6.97862
ENST00000591199	2.77778	1.98271	4.76049
ENST00000606866	2.4484	1.99092	4.43932
NONHSAG023331	2.37051	2.00464	4.37515
NONHSAT121238	2.84386	2.00967	4.85353
NONHSAT134017	2.55162	2.01077	4.56239
TCONS_00014011	2.80526	2.02993	4.83519
FR295281	2.33961	2.04577	4.38538
TCONS_00001775	2.45406	2.04675	4.5008
NONHSAT036626	5.39466	2.0487	7.44336
FR369604	2.35581	2.06851	4.42432
NONHSAT010781	3.53527	2.07072	5.60598
NONHSAG040101	2.46975	2.07149	4.54124
NONHSAT106572	2.41117	2.08098	4.49215
NONHSAT126406	2.3936	2.11028	4.50388
NONHSAT090750	2.67788	2.13737	4.81525
TCONS_l2_00030277	2.39774	2.1724	4.57013
NONHSAT047344	2.49461	2.19033	4.68493
NONHSAG031278	2.5545	2.19047	4.74497
TCONS_00017645	2.42012	2.19739	4.61751
FR352381	2.66002	2.20212	4.86214
NONHSAT018425	4.57142	2.21101	6.78243
NONHSAG022461	2.84155	2.21854	5.0601
TCONS_00017017	2.37063	2.22656	4.59719
XR_244776.1	2.76059	2.25946	5.02005
NONHSAT122667	3.26444	2.2848	5.54924
NONHSAT033610	3.11161	2.30193	5.41354
NONHSAT136511	2.35555	2.30275	4.6583
NONHSAT017768	2.90688	2.30909	5.21597
NONHSAT103102	2.90569	2.31298	5.21867
NONHSAT070319	2.43588	2.31412	4.75
NONHSAT021988	2.34478	2.36766	4.71244
NR_073400.1	3.09321	2.41005	5.50326
NONHSAT003602	2.61775	2.41324	5.03099
TCONS_00011909	2.87668	2.41491	5.29159
NONHSAT075391	2.46835	2.41573	4.88408
NONHSAT066362	2.80767	2.42034	5.228
NONHSAT016827	2.77495	2.45467	5.22962
NONHSAT004804	2.46261	2.45541	4.91801
ENST00000454205	2.55105	2.45745	5.00849
TCONS_00021053	3.81278	2.45989	6.27268
TCONS_00011618	2.60147	2.46804	5.06951
XR_247174.1	3.85507	2.48937	6.34444
ENST00000588710	2.32251	2.49737	4.81988
NONHSAG008910	5.69367	2.51475	8.20842
ENST00000555736	4.31813	2.54095	6.85908
NONHSAT066109	2.54401	2.54443	5.08845
NONHSAT114275	3.05052	2.57854	5.62906
TCONS_l2_00013850	2.50578	2.587	5.09279
NONHSAT113298	3.24624	2.59757	5.84381
NONHSAT130666	7.92605	2.61278	10.5388
NONHSAT056988	3.75131	2.629	6.38032
FR180278	4.88002	2.63503	7.51505
NONHSAT023646	3.35539	2.64598	6.00138
ENST00000517573	2.48546	2.66153	5.14699
NONHSAG039016	2.37385	2.66839	5.04224
NONHSAG010250	8.04166	2.6868	10.7285
NONHSAT093364	2.5643	2.71394	5.27824
NONHSAT130455	2.72824	2.72811	5.45635
FR177972	2.45269	2.74798	5.20067
TCONS_l2_00002130	2.94001	2.77062	5.71063
NONHSAG010262	2.92598	2.79374	5.71972
NONHSAG005753	3.59834	2.79457	6.39291
NONHSAT099253	2.39158	2.84171	5.23329
FR078775	2.59136	2.85162	5.44298
ENST00000563846	2.56888	2.85555	5.42443
NONHSAT142185	2.5232	2.87175	5.39495
NONHSAT070629	3.62179	2.88049	6.50228
TCONS_l2_00025770	5.12974	2.90364	8.03338
TCONS_00019754	2.88542	2.92006	5.80548
ENST00000562672	2.41649	2.92864	5.34513
NONHSAT041578	8.92808	2.98097	11.9091
NONHSAT054454	2.42523	2.98752	5.41275
TCONS_00025572	2.33082	3.00118	5.332
TCONS_l2_00024920	2.71744	3.00285	5.72028
NONHSAG001133	3.44015	3.01916	6.45931
uc.264+	8.83408	3.15474	11.9888
NONHSAT033445	2.52813	3.21701	5.74514
NONHSAT113679	4.0138	3.28606	7.29986
NONHSAT125220	2.89963	3.29934	6.19898
NONHSAT055768	3.5773	3.35476	6.93206
NONHSAT035344	2.96139	3.37505	6.33645
NONHSAT007643	2.53389	3.4529	5.98679
NONHSAT086870	4.01357	3.45639	7.46996
FR056208	2.49638	3.46698	5.96336
NONHSAT017167	5.44081	3.58542	9.02623
NONHSAT100532	4.16018	3.59239	7.75257
NONHSAT070357	3.34283	3.61849	6.96133
FR256248	5.12552	3.61903	8.74454
NONHSAT123713	2.86009	3.64311	6.50321
NONHSAT018233	2.43382	3.6979	6.13172
ENST00000565401	2.3257	3.74338	6.06908
ENST00000584679	2.47972	3.75733	6.23705
NONHSAT095620	2.57711	3.75765	6.33476
TCONS_00020069	4.05456	3.76328	7.81784
NONHSAG011527	-2.96722	3.76877	0.801555
NONHSAT005104	-2.95027	3.79171	0.841436
TCONS_00025579	-3.00723	3.7946	0.787377
NR_073486.1	-2.98478	3.82699	0.842212
ENST00000553046	-2.98275	3.85699	0.874241
NONHSAT042212	2.76932	3.86065	6.62997
NONHSAG004924	-3.00576	3.8639	0.858136
FR140313	-2.86756	3.8736	1.00604
NONHSAT115312	-2.77331	3.87849	1.10517
NONHSAT029759	2.98622	3.88359	6.86981
NONHSAT086799	-3.03402	3.88747	0.853452
NONHSAT023805	-3.09985	3.89477	0.79492
ENST00000586961	-3.06844	3.90807	0.839631
TCONS_00020765	-2.79168	3.9136	1.12192
ENST00000544869	-3.1273	3.91598	0.788679
TCONS_00002907	-2.34455	3.91727	1.57272
NONHSAT126461	-3.11729	3.92367	0.806384
NONHSAT136475	-2.51086	3.92889	1.41804
NONHSAT024734	-2.85231	3.93068	1.07837
TCONS_l2_00007067	-2.49846	3.93143	1.43298
ENST00000445483	-2.97244	3.93189	0.959448
NONHSAT093668	-2.49534	3.93474	1.43939
NONHSAT055152	-2.82744	3.94981	1.12237
NONHSAG041740	2.35906	3.95053	6.30959
TCONS_00028474	-2.64356	3.96472	1.32117
NR_027620.2	-2.81331	3.9659	1.15259
XR_242302.1	-3.03677	3.96731	0.930545
NONHSAT016266	-3.20177	3.99125	0.789477
ENST00000520993	-3.10177	3.99526	0.893493
NONHSAT128518	-3.137	3.9966	0.859601
TCONS_00022481	-2.34629	4.00037	1.65408
ENST00000441928	-3.05567	4.00124	0.945573
NONHSAT002779	-3.01761	4.01284	0.995239
NONHSAT139646	-2.92562	4.01563	1.09001
ENST00000456083	-2.69811	4.02002	1.32191
ENST00000591540	-2.95112	4.02343	1.07231
NONHSAT008469	-3.17139	4.02802	0.856634
NONHSAG006071	-3.08065	4.03016	0.949513
NONHSAT034938	-2.5311	4.03174	1.50064
FR188025	-2.42253	4.03468	1.61215
ENST00000586698	-3.24583	4.04131	0.795477
TCONS_l2_00013502	-2.55807	4.06473	1.50667
NONHSAT030715	-3.18255	4.06648	0.883926
NONHSAT114489	-3.27116	4.07152	0.800355
NONHSAT059556	-2.41872	4.07245	1.65373
NONHSAT136551	-3.22123	4.07309	0.851859
NONHSAT025139	-3.03692	4.08763	1.05071
NONHSAT021344	-3.03491	4.08807	1.05316
NONHSAT080006	-2.4109	4.09067	1.67977
TCONS_00009887	-3.29154	4.09109	0.799556
NR_034168.1	-2.79108	4.09355	1.30247
NONHSAT084419	-3.01919	4.09464	1.07545
NONHSAG004294	-2.61779	4.10175	1.48396
ENST00000434762	-2.73685	4.1089	1.37204
NONHSAT061525	-3.29078	4.11961	0.828832
NONHSAT108904	-2.53739	4.11997	1.58258
XR_251420.1	-3.09413	4.13041	1.03628
TCONS_00008630	-2.69709	4.13707	1.43998
NONHSAT124539	-2.42031	4.13826	1.71795
NONHSAG043508	-2.8932	4.13885	1.24566
NONHSAT144965	3.99053	4.14284	8.13337
NONHSAT002673	-2.40444	4.14553	1.74109
NONHSAG035307	-3.10766	4.15051	1.04284
NONHSAG013019	2.35324	4.16855	6.5218
NONHSAT115181	-3.35951	4.16968	0.810169
NONHSAT099248	-2.4866	4.17486	1.68826
FR206936	-2.76395	4.17793	1.41398
NONHSAG053325	-3.12075	4.17877	1.05802
NONHSAT127766	-3.36249	4.18406	0.82157
NONHSAT107542	-3.19087	4.19466	1.00379
NONHSAG040864	-2.64758	4.2014	1.55382
XR_250609.1	-2.38532	4.20296	1.81763
NONHSAT067888	-3.36826	4.20595	0.837685
NONHSAT009542	-3.12492	4.20737	1.08244
NONHSAT139655	-2.41235	4.20939	1.79703
FR086548	-3.10243	4.2189	1.11647
TCONS_00020070	-3.17798	4.22225	1.04427
NONHSAG008133	-2.48825	4.22821	1.73995
NONHSAG047356	-3.29075	4.23153	0.940784
ENST00000607332	-2.44075	4.23314	1.7924
ENST00000568163.1	-2.82057	4.23727	1.4167
NONHSAT080035	-3.00374	4.2387	1.23496
TCONS_00002842	-3.20167	4.239	1.03732
FR361786	-3.11724	4.24682	1.12958
NONHSAT103719	-3.12277	4.25056	1.12779
TCONS_00001218	-2.87484	4.25395	1.37911
NONHSAT096610	-3.19228	4.2572	1.06492
ENST00000577641	-2.41294	4.27007	1.85713
FR002909	-3.27441	4.28575	1.01134
NONHSAT073603	-2.48051	4.28578	1.80527
ENST00000432484	-3.15439	4.2951	1.14071
NONHSAT025116	-2.4212	4.30125	1.88005
NONHSAG008952	-2.37919	4.31089	1.9317
ENST00000549470	-3.34025	4.31591	0.975655
TCONS_00022862	-3.22712	4.31666	1.08953
NONHSAT098802	-2.71256	4.31721	1.60465
ENST00000413943	-3.17354	4.32133	1.14779
NONHSAT018371	-3.51091	4.3236	0.812683
TCONS_00028069	-3.48813	4.32365	0.835526
TCONS_l2_00027313	-3.19921	4.32747	1.12826
TCONS_l2_00025911	-3.10165	4.3287	1.22705
ENST00000566667	-3.28737	4.32888	1.0415
ENST00000507117	-3.46745	4.32963	0.862179
ENST00000591343	-3.26735	4.33093	1.06358
ENST00000595705	-3.21914	4.33164	1.1125
NONHSAT029139	-3.23941	4.33361	1.09421
ENST00000430801	2.42486	4.33477	6.75963
NONHSAT094071	-3.33308	4.33916	1.00609
NR_072975.1	7.69654	4.34087	12.0374
NONHSAT028377	-2.84011	4.34534	1.50523
TCONS_00024485	-2.34219	4.34711	2.00491
NONHSAT032728	-3.29017	4.35045	1.06028
NONHSAT023504	-2.4005	4.35074	1.95024
NONHSAG028136	-2.41325	4.35998	1.94673
NONHSAT055026	-3.26211	4.37294	1.11083
NONHSAG001512	-3.52165	4.37412	0.852467
NONHSAT007364	-3.51001	4.37642	0.866402
FR205879	-3.34409	4.37886	1.03477
NONHSAG009115	-3.30579	4.38584	1.08005
ENST00000607781	-3.29821	4.38979	1.09158
TCONS_00008193	-2.39233	4.40175	2.00942
ENST00000416119	2.42062	4.40203	6.82265
NONHSAT098547	-3.42907	4.41408	0.985016
FR252886	3.1758	4.41727	7.59307
NONHSAT107010	4.33794	4.42336	8.7613
NONHSAT100020	2.42633	4.42479	6.85112
NONHSAT072765	-2.49721	4.43544	1.93823
NONHSAG045506	-3.5915	4.44031	0.848815
NONHSAT089128	-3.55411	4.4427	0.88859
NONHSAT099528	-2.88733	4.461	1.57366
ENST00000445180	-3.64522	4.46975	0.82453
XR_249595.1	-3.13215	4.47203	1.33988
TCONS_l2_00005845	-3.48861	4.48256	0.993954
ENST00000607057	6.21035	4.48919	10.6995
NONHSAT059778	-3.70882	4.49765	0.788832
NONHSAG023474	-2.48199	4.50421	2.02222
TCONS_00004576	-3.71995	4.50878	0.788832
NONHSAG031863	-3.67965	4.51225	0.832597
NONHSAT034044	-3.0491	4.52987	1.48077
TCONS_l2_00018981	-2.63218	4.53028	1.8981
XR_244519.1	-3.72856	4.53088	0.802324
ENST00000580282	-2.53599	4.53244	1.99645
ENST00000424322	-2.67535	4.53713	1.86178
NONHSAG019435	-3.48892	4.5385	1.04957
FR216713	-3.47419	4.54037	1.06618
ENST00000419425	-3.54836	4.54386	0.995503
NONHSAG005058	-3.71648	4.56685	0.850379
ENST00000418775	-3.71203	4.57272	0.860688
XR_243658.1	2.37991	4.58531	6.96522
NONHSAG043041	2.33039	4.58784	6.91823
NONHSAT108430	-3.42913	4.59031	1.16118
NONHSAT119267	-3.17247	4.62157	1.4491
NR_073114.1	-2.47749	4.62887	2.15138
FR059530	-3.02842	4.637	1.60858
NONHSAG003259	2.51617	4.63868	7.15485
NONHSAT122638	-2.40506	4.63897	2.23392
ENST00000550874	-3.82237	4.64252	0.820153
NONHSAT138250	-3.65221	4.66682	1.0146
NONHSAT027178	-2.70983	4.68702	1.97719
uc.62+	-2.50694	4.69975	2.1928
NONHSAT053628	-2.58647	4.71089	2.12443
NONHSAG039770	-2.41446	4.7132	2.29874
FR144577	-3.59006	4.72221	1.13215
TCONS_l2_00011996	-3.32394	4.73213	1.40818
FR255345	-3.72854	4.73446	1.00592
NONHSAT077824	-3.46105	4.7471	1.28605
XR_244838.1	-3.24171	4.74831	1.5066
FR104378	-2.49882	4.76596	2.26713
ENST00000529934	2.44388	4.77048	7.21436
NONHSAT140472	-2.57802	4.77494	2.19692
FR187152	-3.96495	4.79391	0.828966
NONHSAG028680	-3.80302	4.79774	0.994727
FR108036	-2.43876	4.80215	2.36339
NONHSAT123839	-3.65398	4.82388	1.16989
NONHSAT067136	-2.54059	4.8406	2.3
NONHSAT102462	-2.40542	4.87821	2.47278
NONHSAT078529	-2.4528	4.88042	2.42762
TCONS_00024321	-3.66946	4.89274	1.22328
NONHSAT031499	-3.5249	4.9022	1.37729
XR_171034.2	-3.88271	4.91311	1.0304
NONHSAT092167	-3.80799	4.92111	1.11312
NONHSAT143094	-2.47522	4.92449	2.44928
TCONS_00028366	4.33424	4.93724	9.27148
TCONS_l2_00026783	2.7191	4.98348	7.70258
ENST00000577181	-4.18901	4.98404	0.795026
uc.178+	-2.46853	4.98808	2.51955
NONHSAG050296	2.60312	5.03363	7.63675
NONHSAG004054	-3.94963	5.05865	1.10902
ENST00000438525	-3.61956	5.06984	1.45028
TCONS_00009616	-4.29571	5.09466	0.79895
FR106857	-2.55063	5.10512	2.5545
FR257095	-3.33143	5.11191	1.78048
TCONS_l2_00025953	-2.77022	5.17252	2.4023
NONHSAT101493	2.84552	5.21525	8.06077
ENST00000434610	-3.0287	5.26392	2.23522
NONHSAT102897	3.1112	5.30066	8.41185
NONHSAT003018	3.10655	5.3029	8.40945
NONHSAG017686	-3.93859	5.30727	1.36868
NR_021492.1	-2.58585	5.32911	2.74326
TCONS_00026498	-3.05828	5.34564	2.28736
NONHSAG040813	2.8314	5.37917	8.21057
FR176655	-4.36825	5.38738	1.01914
TCONS_l2_00004587	-2.56994	5.39568	2.82574
ENST00000548096	-2.55644	5.40229	2.84585
ENST00000587659	-4.41266	5.40399	0.991335
NONHSAT141897	-2.44916	5.43551	2.98635
ENST00000445619	3.71939	5.45526	9.17465
XR_247513.1	3.50183	5.51161	9.01344
NONHSAG032908	-4.30713	5.51898	1.21184
XR_247521.1	-4.25203	5.52387	1.27183
TCONS_l2_00029823	-3.02526	5.53962	2.51436
ENST00000444077	-3.08802	5.54774	2.45972
NONHSAT027098	2.57934	5.55035	8.12969
FR382144	2.44895	5.55476	8.00372
NONHSAT079109	-3.37605	5.56488	2.18883
NONHSAT081543	2.32748	5.58801	7.91549
NONHSAG028201	3.55753	5.61323	9.17076
NONHSAT135142	2.60705	5.6766	8.28364
NONHSAT075189	-2.69391	5.71738	3.02347
FR208570	-2.8929	5.72457	2.83167
ENST00000586662	-4.47126	5.73795	1.26669
NONHSAG020376	-2.86255	5.759	2.89645
NONHSAG011022	-3.10376	5.77455	2.67079
NONHSAG019848	5.98983	5.81259	11.8024
ENST00000572471	-2.3931	5.82395	3.43086
NONHSAT090959	-5.02097	5.83373	0.812757
NONHSAT142904	-2.35685	5.84381	3.48696
FR023392	-4.38474	5.84649	1.46175
NONHSAT142133	-2.57815	5.86977	3.29162
NONHSAG044825	3.3401	5.87239	9.2125
NONHSAT069376	-4.59691	5.91188	1.31497
XR_242889.1	-5.11492	5.91339	0.798471
NONHSAT108481	-2.39284	5.95622	3.56338
NONHSAT133253	-5.16219	5.96142	0.799229
TCONS_00010466	2.51988	6.11641	8.63629
NONHSAT086720	2.71886	6.15182	8.87068
FR405056	3.14328	6.21165	9.35493
NONHSAT069348	2.66569	6.23759	8.90328
TCONS_00008697	-2.73967	6.24207	3.5024
NONHSAT069378	-5.33721	6.28488	0.947669
NONHSAT033125	-3.28673	6.29187	3.00514
ENST00000560378	3.04592	6.3334	9.37932
XR_242569.1	2.71101	6.41082	9.12183
NONHSAT120778	-5.58934	6.42948	0.840144
FR264483	-4.78303	6.46299	1.67996
NONHSAT130222	-5.29217	6.50613	1.21396
NR_034040.1	-2.55029	6.51812	3.96783
ENST00000440629	4.47801	6.57472	11.0527
NONHSAT088209	3.35239	6.66156	10.0139
FR036539	-5.45249	6.66365	1.21116
ENST00000498032	-5.8417	6.66517	0.823471
NONHSAT089473	2.61919	6.66545	9.28465
NONHSAT128964	-3.05746	6.66786	3.61039
NONHSAT009975	3.59001	6.67815	10.2682
NONHSAG037044	-5.27591	6.69162	1.4157
FR138965	2.95458	6.71307	9.66765
NONHSAT029376	-5.87688	6.71711	0.840237
NONHSAT088368	-3.30579	6.747	3.44121
TCONS_00015083	-3.93087	6.75289	2.82202
NONHSAT103873	-4.3777	6.78497	2.40727
NONHSAT017878	9.0569	6.91745	15.9743
NONHSAT106731	-4.64982	6.94136	2.29153
FR318188	3.3612	7.05778	10.419
NONHSAT054972	-5.25554	7.05784	1.8023
NONHSAT053127	2.58529	7.06986	9.65515
TCONS_00015769	3.29399	7.21948	10.5135
NONHSAT093930	-6.43512	7.26995	0.834824
NONHSAT114862	-2.51351	7.27477	4.76126
TCONS_00000176	-3.55257	7.33071	3.77814
XR_248732.1	3.46153	7.47251	10.934
NONHSAT022487	2.97964	7.49306	10.4727
NONHSAT072737	-3.49453	7.53049	4.03596
NONHSAG022250	2.82552	7.64429	10.4698
NONHSAT136951	3.06373	7.68007	10.7438
TCONS_00003334	2.64984	7.69416	10.344
NONHSAT029652	2.89447	7.73583	10.6303
NONHSAT015689	3.74325	7.7483	11.4916
ENST00000413969	3.18599	7.75249	10.9385
XR_242290.1	-2.73881	7.77605	5.03724
NONHSAT033495	3.39115	7.80601	11.1972
NONHSAT147871	3.14109	7.81784	10.9589
NONHSAG037724	2.53222	7.81904	10.3513
NONHSAT067613	2.40765	7.83693	10.2446
ENST00000437559	2.71948	7.8935	10.613
FR404568	-7.1506	7.9398	0.789191
ENST00000539653	-3.49465	8.00753	4.51288
NONHSAT018041	2.52204	8.01874	10.5408
ENST00000510317	2.91421	8.0875	11.0017
NONHSAG040457	3.12626	8.09636	11.2226
NONHSAT089801	3.28448	8.14087	11.4253
NONHSAT108350	-5.52288	8.16014	2.63727
ENST00000547179	4.61977	8.26224	12.882
NONHSAT060845	2.67479	8.30268	10.9775
NONHSAT100114	2.56496	8.39964	10.9646
NONHSAG000559	2.7388	8.39986	11.1387
TCONS_00003591	3.1533	8.46312	11.6164
ENST00000522646	2.68532	8.50261	11.1879
NONHSAT142471	-6.1482	8.51448	2.36628
ENST00000421894	2.41934	8.51605	10.9354
FR265299	-3.2937	8.5422	5.24851
NONHSAT008280	3.02187	8.5514	11.5733
FR069104	-7.77368	8.63234	0.858651
NONHSAG030459	3.24258	8.73684	11.9794
NONHSAT125282	2.5707	8.76803	11.3387
NONHSAT002635	2.77409	8.79978	11.5739
NONHSAT024505	2.47647	8.88827	11.3647
NONHSAT066162	2.74809	8.96926	11.7174
ENST00000567563	3.62453	8.97753	12.6021
ENST00000482142	3.10335	8.98095	12.0843
TCONS_00001648	2.42373	9.03984	11.4636
NONHSAT072070	4.05343	9.19279	13.2462
NONHSAT142707	2.83109	9.25078	12.0819
TCONS_00020499	-6.04653	9.25788	3.21135
NONHSAT133246	2.45544	9.27193	11.7274
NONHSAT083371	3.7665	9.29993	13.0664
NONHSAT065778	3.22376	9.31521	12.539
FR248795	2.52575	9.4176	11.9433
TCONS_00024870	2.86772	9.43012	12.2978
NONHSAT126344	2.56505	9.44871	12.0138
NONHSAT011332	2.75176	9.46538	12.2171
FR185286	3.0492	9.50616	12.5554
NONHSAT009473	3.60093	9.51059	13.1115
NONHSAG020594	2.4954	9.52869	12.0241
XR_246108.1	3.14472	9.55451	12.6992
NONHSAT096230	2.83577	9.64377	12.4795
NONHSAT037789	2.74432	9.64451	12.3888
ENST00000583719	4.16663	9.68898	13.8556
NONHSAG041991	3.49699	9.70596	13.2029
NONHSAG018116	2.39516	9.77854	12.1737
NONHSAT093153	2.62372	9.86607	12.4898
NONHSAT002213	3.65438	9.95028	13.6047
ENST00000366234	2.63104	10.0736	12.7046
NONHSAT140959	3.43234	10.0948	13.5272
NONHSAT071481	3.12338	10.1031	13.2265
NONHSAT041952	2.40286	10.1354	12.5383
ENST00000506471	3.412	10.1405	13.5525
NR_024411.1	2.65786	10.1997	12.8575
ENST00000393264	2.41306	10.354	12.7671
TCONS_00001363	3.81997	10.3971	14.217
NONHSAT144418	2.95448	10.4245	13.379
ENST00000427831	2.92745	10.4506	13.3781
NONHSAT059205	3.03732	10.4933	13.5307
TCONS_l2_00011953	2.58718	10.5088	13.096
NONHSAT135434	2.84648	10.6225	13.469
NONHSAT036174	2.375	10.7158	13.0908
ENST00000550928	3.0094	10.7569	13.7663
TCONS_00009703	2.4267	10.7674	13.1941
NONHSAG007953	2.57065	10.8504	13.4211
FR363759	2.63382	10.8605	13.4944
uc.366+	2.42998	10.9309	13.3609
ENST00000597236	2.84014	10.9442	13.7843
NONHSAT015426	2.53454	10.9503	13.4848
TCONS_00009003	2.92845	11.0786	14.007
NONHSAT031446	2.45626	11.0933	13.5496
NONHSAT145529	2.74998	11.1152	13.8652
ENST00000522865	2.74482	11.3161	14.0609
NONHSAT033390	2.73144	11.3166	14.048
NONHSAT051956	2.6665	11.4335	14.1
NONHSAT137279	2.90246	11.5975	14.5
NONHSAT027891	2.61751	11.6263	14.2439
NONHSAT013684	3.24198	11.9677	15.2097
TCONS_l2_00002041	2.39652	11.9776	14.3741
NONHSAT017164	2.55955	12.2604	14.8199
NONHSAT083096	-2.51077	12.6251	10.1143
NONHSAT010824	2.3222	12.7739	15.0961
NONHSAT004718	2.54747	13.1038	15.6513
NONHSAG018209	2.3311	13.3375	15.6686
NONHSAT116288	2.59058	13.5906	16.1811
NONHSAG025088	-2.41864	14.0232	11.6046
