# Supplementary material for: Microarray analysis of long non-coding RNA expression profiles uncovers a Toxoplasma-induced negative regulation of host immune signaling
Source: Parasit Vectors. 2018 Mar 12;11:174. doi: 10.1186/s13071-018-2697-8 (PMC5848448; doi:10.1186/s13071-018-2697-8)
Supplement: Supplementary file 3 — A list of significantly differentially expressed lncRNAs between the T. gondii infected and inactivated groups. (XLSX 68 kb) [file 13071_2018_2697_MOESM3_ESM.xlsx]

## Sheet: Sheet1
TargetID	T.gondii VS inactivated (Log2)	inactivated(normalized)	T.gondii(normalized)
NONHSAG025088	-2.42767	14.0323	11.6046
NONHSAT116288	2.4095	13.7716	16.1811
ENST00000518302	-12.308	13.2676	0.959622
NONHSAT004718	2.54829	13.103	15.6513
NONHSAG018209	2.72982	12.9388	15.6686
NONHSAT010824	2.32318	12.7729	15.0961
NONHSAT013684	2.50357	12.7061	15.2097
NR_038381.1	2.47572	12.4842	14.9599
NONHSAT130625	2.61926	12.4365	15.0558
NONHSAT017164	2.73896	12.081	14.8199
NONHSAT133680	2.59209	12.0293	14.6214
NONHSAT129412	2.39221	12.0037	14.3959
NONHSAT080937	2.55544	11.9482	14.5036
XR_246586.1	2.38449	11.9389	14.3234
NONHSAT080248	2.48529	11.8478	14.3331
TCONS_l2_00002041	2.5766	11.7975	14.3741
NONHSAT095158	2.72377	11.7867	14.5105
TCONS_00003118	-9.79377	11.6921	1.89835
NONHSAT053041	2.69134	11.6775	14.3689
ENST00000587898	2.89852	11.6066	14.5052
NONHSAT011758	2.45088	11.5618	14.0127
NONHSAT137279	2.95771	11.5423	14.5
NONHSAT115011	2.44124	11.5219	13.9631
NONHSAT051956	2.57955	11.5205	14.1
ENST00000586259	2.53166	11.4366	13.9683
NR_027394.1	2.3232	11.4128	13.736
NONHSAT027891	2.85758	11.3863	14.2439
NONHSAT129549	2.81967	11.264	14.0837
TCONS_00007669	-8.82927	11.224	2.39477
NONHSAT033390	2.93982	11.1082	14.048
NONHSAG000964	2.45582	11.0584	13.5142
ENST00000448199	2.52589	11.0405	13.5664
NONHSAT145529	2.85589	11.0093	13.8652
XR_241087.1	2.58241	10.9798	13.5622
NONHSAT113908	3.17304	10.9522	14.1253
FR363759	2.60028	10.8941	13.4944
uc.366+	2.54473	10.8162	13.3609
NONHSAT065983	-6.49221	10.714	4.22178
TCONS_00009003	3.3189	10.6881	14.007
TCONS_l2_00011953	2.44003	10.656	13.096
NONHSAT031446	2.93542	10.6142	13.5496
ENST00000597236	3.2086	10.5757	13.7843
NONHSAT036174	2.54058	10.5502	13.0908
NONHSAG007953	2.87231	10.5488	13.4211
NONHSAG000986	2.69153	10.5423	13.2339
NONHSAT015426	2.96931	10.5155	13.4848
NONHSAT144418	2.88721	10.4918	13.379
ENST00000522865	3.62205	10.4389	14.0609
ENST00000550928	3.35123	10.4151	13.7663
TCONS_00001363	3.80351	10.4135	14.217
XR_172245.1	2.47574	10.4106	12.8864
ENST00000427831	3.0361	10.342	13.3781
TCONS_00009703	2.87921	10.3149	13.1941
NONHSAG043585	2.33846	10.2564	12.5948
NONHSAT135434	3.27653	10.1925	13.469
NONHSAT112751	2.62431	10.1714	12.7957
ENST00000393264	2.6601	10.107	12.7671
NONHSAT058628	2.50989	10.0971	12.607
NONHSAT059205	3.46225	10.0684	13.5307
NONHSAT093153	2.51668	9.97311	12.4898
ENST00000506471	3.59311	9.95937	13.5525
NR_024411.1	2.9104	9.94711	12.8575
NR_073493.2	2.34031	9.89998	12.2403
NONHSAT002213	3.73216	9.8725	13.6047
ENST00000366234	2.94048	9.76414	12.7046
NONHSAT071481	3.47023	9.75628	13.2265
NONHSAT130665	3.07702	9.74971	12.8267
NONHSAG018116	2.45409	9.71961	12.1737
NONHSAG037225	2.6189	9.71139	12.3303
XR_246108.1	3.11639	9.58283	12.6992
NONHSAT140959	3.95975	9.56743	13.5272
NONHSAT100170	2.39051	9.52187	11.9124
NONHSAT011332	2.71357	9.50357	12.2171
TCONS_00019279	2.67876	9.46534	12.1441
NONHSAG041991	3.77845	9.4245	13.2029
NONHSAT009473	3.82936	9.28216	13.1115
NONHSAT041952	3.26126	9.27703	12.5383
NONHSAT065778	3.28732	9.25164	12.539
FR248795	2.70668	9.23667	11.9433
NONHSAT083371	3.83536	9.23107	13.0664
NONHSAT037789	3.17193	9.21691	12.3888
FR212678	2.33005	9.18826	11.5183
ENST00000455926	2.36253	9.15246	11.515
NONHSAT072070	4.09819	9.14804	13.2462
NONHSAT133246	2.60471	9.12267	11.7274
TCONS_00001648	2.44512	9.01845	11.4636
NONHSAT096230	3.47316	9.00638	12.4795
NONHSAT024505	2.36256	9.00218	11.3647
TCONS_00024870	3.30573	8.9921	12.2978
ENST00000583719	4.88924	8.96638	13.8556
NONHSAT125282	2.38352	8.95522	11.3387
ENST00000482142	3.15355	8.93075	12.0843
FR185286	3.65047	8.90489	12.5554
NONHSAT129998	2.34387	8.8902	11.2341
NONHSAT066162	2.84749	8.86986	11.7174
TCONS_00021026	2.79784	8.83395	11.6318
TCONS_00004058	-6.63483	8.76924	2.13441
ENST00000567563	3.84689	8.75517	12.6021
FR265299	-3.38546	8.63397	5.24851
NONHSAG030459	3.35189	8.62753	11.9794
NONHSAT142707	3.5125	8.56937	12.0819
ENST00000421894	2.48077	8.45461	10.9354
FR331772	-4.54745	8.36286	3.81541
TCONS_00002942	2.48945	8.35664	10.8461
TCONS_00003591	3.2661	8.35032	11.6164
ENST00000522646	2.84118	8.34675	11.1879
TCONS_l2_00021772	-7.35745	8.33651	0.979056
NONHSAT029550	2.76312	8.32947	11.0926
FR075921	2.54787	8.29474	10.8426
NONHSAT060845	2.70137	8.27611	10.9775
NONHSAT106446	2.4548	8.21499	10.6698
NONHSAT008280	3.38996	8.18331	11.5733
NONHSAT083283	2.40114	8.13851	10.5396
NONHSAG000559	3.00116	8.1375	11.1387
FR356157	-3.52615	8.10701	4.58087
ENST00000413969	2.83344	8.10504	10.9385
ENST00000547179	4.77727	8.10474	12.882
NONHSAG025831	2.43028	8.08438	10.5147
NONHSAT012679	2.79855	8.02754	10.8261
XR_248732.1	2.92803	8.00601	10.934
NONHSAT115428	-3.08356	7.99531	4.91175
NONHSAG040457	3.25996	7.96266	11.2226
TCONS_00001808	2.38393	7.92819	10.3121
NONHSAT089801	3.4979	7.92745	11.4253
NONHSAG049088	-3.04141	7.85959	4.81818
NONHSAT067613	2.4921	7.75249	10.2446
NONHSAT147871	3.25203	7.70691	10.9589
NONHSAT136951	3.06272	7.68109	10.7438
ENST00000527443	-6.66526	7.67586	1.0106
ENST00000437559	2.96354	7.64944	10.613
NONHSAT070024	-2.46955	7.64518	5.17563
NONHSAT073878	2.45995	7.63201	10.092
TCONS_00003334	2.72729	7.61671	10.344
NONHSAT033495	3.58708	7.61008	11.1972
NONHSAT029652	3.02192	7.60838	10.6303
ENST00000568130	2.45419	7.58324	10.0374
ENST00000521403	2.37172	7.57948	9.9512
NONHSAT098839	-5.2672	7.57483	2.30764
NONHSAT018041	2.97488	7.5659	10.5408
TCONS_00013123	-5.87094	7.55931	1.68837
NONHSAT032609	-3.45298	7.51549	4.06251
NONHSAT022487	2.97278	7.49992	10.4727
XR_244216.1	2.74132	7.49512	10.2364
NONHSAG004371	-5.4665	7.41711	1.95061
NONHSAT135347	-6.34891	7.32896	0.980041
ENST00000594261	-6.43224	7.28917	0.85693
NONHSAT015689	4.22358	7.26797	11.4916
NONHSAT025486	-2.53276	7.25926	4.72649
FR077519	-4.27376	7.18675	2.91299
NONHSAT017878	8.89598	7.07836	15.9743
NONHSAG042982	-5.97139	7.07348	1.10209
TCONS_00012365	-3.94339	7.00082	3.05743
FR318188	3.41823	7.00075	10.419
NONHSAT091497	-3.1662	6.9979	3.8317
XR_109820.3	-2.91887	6.98709	4.06822
NONHSAT115697	2.64645	6.97819	9.62463
TCONS_00015769	3.56761	6.94585	10.5135
NONHSAG034348	-4.29865	6.92956	2.63091
NONHSAT009975	3.40885	6.85931	10.2682
NONHSAT077970	-5.01646	6.85858	1.84211
ENST00000440629	4.25645	6.79628	11.0527
ENST00000583889	-2.88222	6.77807	3.89585
NONHSAT114346	-4.32788	6.75395	2.42607
NONHSAT052349	-5.85943	6.75209	0.89266
NONHSAT126169	-5.915	6.74195	0.826951
NR_027379.1	-5.47629	6.73387	1.25758
FR407563	2.82538	6.72747	9.55285
TCONS_00025144	-5.28826	6.72219	1.43393
ENST00000568030	-5.85181	6.67485	0.823047
NONHSAG022250	3.8165	6.65331	10.4698
ENST00000569835	-4.66536	6.6088	1.94345
FR320750	-4.43339	6.55727	2.12387
NONHSAT001497	-5.69923	6.52609	0.826852
NONHSAG015604	-5.27513	6.52322	1.24809
NONHSAT088209	3.5053	6.50865	10.0139
NONHSAG043436	-5.07572	6.50438	1.42867
NONHSAT032560	-2.41756	6.4942	4.07664
NONHSAT003028	-3.36444	6.48769	3.12325
NONHSAT086720	2.39485	6.47583	8.87068
ENST00000510317	4.53087	6.47084	11.0017
FR138965	3.25146	6.41619	9.66765
ENST00000411862	-4.66632	6.37735	1.71103
NR_002763.2	-4.05319	6.37713	2.32394
TCONS_l2_00025263	-5.5295	6.34626	0.816759
NONHSAT033269	3.01655	6.32913	9.34568
ENST00000607697	-3.21519	6.29411	3.07892
FR158130	-4.76233	6.28891	1.52657
TCONS_00010466	2.41296	6.22333	8.63629
TCONS_00001505	2.5777	6.1988	8.7765
NONHSAT089473	3.08949	6.19516	9.28465
NONHSAT081442	2.91081	6.19501	9.10582
NONHSAT075687	-5.05801	6.17163	1.11362
NONHSAT022026	-2.89332	6.14879	3.25547
FR288609	-3.84533	6.13119	2.28585
NONHSAT096957	-2.50453	6.11819	3.61366
XR_249717.1	-3.25304	6.06986	2.81683
NONHSAT006863	-3.46903	6.05046	2.58143
ENST00000313807	-2.89082	6.00634	3.11552
NONHSAG019848	5.80716	5.99526	11.8024
TCONS_00011889	2.40681	5.98364	8.39045
ENST00000560378	3.40131	5.97801	9.37932
NONHSAT101571	-2.69837	5.96392	3.26555
NONHSAG044825	3.25596	5.95653	9.2125
TCONS_00023140	-3.48098	5.91876	2.43778
NONHSAT112727	-4.37605	5.90316	1.52711
ENST00000523112	-5.02246	5.89726	0.874798
XR_247513.1	3.11769	5.89575	9.01344
XR_245147.1	2.6412	5.88751	8.52872
NONHSAT018453	2.50121	5.88638	8.38759
NONHSAT027463	-2.98896	5.84521	2.85625
NONHSAG028201	3.32935	5.8414	9.17076
NONHSAG042795	-4.75137	5.8332	1.08183
TCONS_00024511	-3.52242	5.8186	2.29618
NONHSAT075348	-4.70222	5.80395	1.10173
TCONS_00003602	-4.95852	5.76459	0.806073
ENST00000503441	2.42935	5.75192	8.18127
NONHSAT069348	3.17067	5.73262	8.90328
TCONS_00018161	2.45148	5.69303	8.14451
FR405056	3.67205	5.68288	9.35493
NONHSAT077458	-4.11337	5.64495	1.53157
NONHSAT135142	2.66394	5.6197	8.28364
FR033018	-4.42849	5.61624	1.18775
ENST00000598453	-3.70488	5.61581	1.91093
XR_250955.1	-2.45679	5.58937	3.13258
NONHSAT077746	-2.47171	5.58787	3.11616
NONHSAT024232	-4.06004	5.587	1.52695
NONHSAT023519	-2.72554	5.58112	2.85558
NONHSAT012561	-4.72041	5.57501	0.854598
ENST00000445619	3.61112	5.56353	9.17465
TCONS_l2_00002997	2.78979	5.54976	8.33954
NONHSAT025347	2.70549	5.53596	8.24145
NONHSAG028680	-4.48907	5.48379	0.994727
ENST00000560839	-3.30832	5.473	2.16468
NR_033342.1	-3.04694	5.43134	2.38441
ENST00000584727	-2.59976	5.42938	2.82962
NONHSAT101493	2.64547	5.4153	8.06077
TCONS_00000327	-4.29552	5.41043	1.11491
NONHSAT081543	2.52014	5.39535	7.91549
NONHSAT096708	-2.88889	5.34603	2.45714
ENST00000519566	-3.15376	5.32639	2.17263
NONHSAG020258	2.57677	5.31797	7.89474
FR382144	2.68919	5.31452	8.00372
NONHSAT144965	2.82191	5.31146	8.13337
XR_247361.1	-4.51503	5.3045	0.789468
NONHSAT104233	-4.25629	5.29955	1.04326
FR384585	-3.90123	5.28849	1.38726
XR_243161.1	-3.80944	5.27911	1.46967
XR_250755.1	-2.83375	5.2788	2.44505
NONHSAG040813	2.93549	5.27509	8.21057
NONHSAG052914	-3.28913	5.26786	1.97873
XR_247217.1	-2.97235	5.25004	2.27769
NONHSAT102199	-3.10716	5.24992	2.14276
TCONS_00028366	4.0282	5.24327	9.27148
NONHSAT102897	3.17893	5.23292	8.41185
ENST00000528285	-2.50669	5.21867	2.71198
NONHSAT088668	-3.18544	5.18955	2.00411
ENST00000558042	-3.62017	5.17994	1.55977
NONHSAT003018	3.28529	5.12416	8.40945
XR_243733.1	-4.2791	5.08399	0.804882
NONHSAT007040	-3.04907	5.0667	2.01763
NONHSAT099026	-4.19197	5.05133	0.859359
NONHSAT027098	3.11435	5.01535	8.12969
NONHSAT129363	-2.60583	5.00698	2.40115
NONHSAG028198	-4.0702	5.0001	0.929897
TCONS_00024485	-2.98673	4.99165	2.00491
NONHSAT079633	-2.87695	4.9904	2.11345
FR003498	2.78628	4.98427	7.77055
NONHSAT119760	-2.81387	4.97964	2.16577
NONHSAG008133	-3.23429	4.97425	1.73995
TCONS_00010648	-2.91384	4.9203	2.00645
NONHSAG012463	-3.04258	4.9141	1.87152
TCONS_00024846	-4.10159	4.91282	0.811229
NONHSAT138250	-3.89107	4.90567	1.0146
NONHSAG011876	2.57832	4.90406	7.48238
NONHSAT133180	2.76161	4.87182	7.63342
NONHSAT035250	-2.41565	4.86608	2.45043
TCONS_00022427	-3.96189	4.84566	0.883779
NONHSAT017342	-2.67107	4.83609	2.16502
NONHSAT092536	-2.81079	4.79929	1.9885
NONHSAG023729	-3.74211	4.79384	1.05173
NONHSAT037551	-3.95855	4.78084	0.822289
NONHSAT080445	-3.881	4.77717	0.896169
NONHSAT068109	-3.65404	4.73952	1.08548
NONHSAT015939	2.47741	4.71582	7.19322
NR_026742.1	-2.42943	4.71534	2.28592
ENST00000529934	2.50739	4.70698	7.21436
XR_248403.1	-3.66923	4.68959	1.02036
NONHSAG027695	-3.38966	4.68469	1.29502
NONHSAG043913	-3.60153	4.68437	1.08283
uc.98+	-3.58489	4.67628	1.09139
NR_073589.1	-3.62407	4.67574	1.05167
NONHSAG009346	-2.51168	4.67277	2.16108
NONHSAT100834	-3.3085	4.67082	1.36232
NONHSAT064065	-3.80758	4.64001	0.832431
NR_072975.1	7.40055	4.63685	12.0374
NONHSAT090448	-3.84312	4.63279	0.789671
NONHSAT128147	-3.39035	4.61321	1.22287
TCONS_00014663	-3.59673	4.60384	1.00711
XR_250311.1	-3.78225	4.59854	0.816291
FR052581	-2.59302	4.57354	1.98051
NONHSAT115631	-3.44441	4.56715	1.12274
NR_022012.2	-3.28248	4.52453	1.24205
NONHSAT077802	-2.47162	4.52352	2.0519
NONHSAT055971	-2.82322	4.51225	1.68903
NONHSAT013853	-3.02042	4.51171	1.49129
NONHSAT082286	-3.47969	4.49991	1.02022
NONHSAT145780	-3.22324	4.49941	1.27617
NONHSAT026017	-2.62447	4.4899	1.86543
NONHSAG004323	-2.60699	4.48629	1.8793
XR_243658.1	2.48135	4.48387	6.96522
TCONS_00004621	-3.42125	4.47484	1.05359
TCONS_00018722	-2.7284	4.45467	1.72628
NONHSAT108788	-2.64364	4.4485	1.80487
NONHSAT129296	-2.34285	4.4443	2.10145
NONHSAT067446	-3.60634	4.43736	0.831013
ENST00000607057	6.2753	4.42424	10.6995
NONHSAT119681	-3.2975	4.42357	1.12607
NONHSAT139380	-3.37983	4.4157	1.03586
NONHSAT055152	-3.29266	4.41503	1.12237
NONHSAG036146	-3.55353	4.41183	0.858295
NONHSAT089290	-2.41371	4.40709	1.99338
ENST00000413943	-3.24605	4.39384	1.14779
TCONS_00016402	-3.12835	4.39338	1.26503
NONHSAT119072	-2.39839	4.38677	1.98839
NONHSAT140533	-2.42031	4.38329	1.96298
ENST00000555524	-3.51345	4.38314	0.869689
TCONS_00010139	2.61468	4.38313	6.99781
TCONS_00008384	-2.93706	4.38213	1.44507
NONHSAT033434	-3.33354	4.37648	1.04294
NONHSAT135763	-2.68734	4.37536	1.68802
NONHSAT032366	-2.36532	4.37136	2.00605
FR055461	-3.4585	4.36433	0.905825
NONHSAT034620	-2.325	4.35982	2.03483
TCONS_l2_00027334	-3.56703	4.35498	0.787949
ENST00000580927	-3.50032	4.35246	0.852135
NONHSAT126867	-2.87848	4.34884	1.47036
NONHSAT047162	-3.31107	4.34861	1.03754
ENST00000555736	2.51488	4.3442	6.85908
NONHSAT073603	-2.53007	4.33534	1.80527
TCONS_00013602	-3.26355	4.33068	1.06714
ENST00000591853	-3.38639	4.32793	0.941545
ENST00000552324	-2.47811	4.32727	1.84917
NONHSAG049671	-3.20813	4.31176	1.10363
NONHSAT085071	-3.01085	4.30833	1.29747
ENST00000517582	-2.87253	4.30382	1.43129
NONHSAT007588	-2.88681	4.30348	1.41666
NONHSAT055026	-3.18218	4.29301	1.11083
ENST00000502668	-3.42248	4.29147	0.868989
NONHSAT066842	-2.90026	4.28547	1.38521
NONHSAT122846	-2.51932	4.28144	1.76212
NONHSAT084419	-3.20001	4.27546	1.07545
NONHSAT027033	-2.36786	4.27543	1.90757
ENST00000591093	-3.4073	4.27283	0.865533
NONHSAG043041	2.65356	4.26467	6.91823
NONHSAT101947	-3.03231	4.26128	1.22897
XR_247787.1	-3.18456	4.25881	1.07425
ENST00000430801	2.5046	4.25504	6.75963
FR003227	-3.23299	4.25358	1.02059
XR_245995.1	-2.7278	4.25316	1.52536
XR_252611.1	-2.57647	4.25076	1.67429
ENST00000537491	-3.26864	4.24896	0.980318
NONHSAT002779	-3.25359	4.24883	0.995239
XR_248922.1	-2.71132	4.24321	1.53189
NONHSAT137242	-3.43793	4.24001	0.802086
TCONS_00020069	3.58033	4.23751	7.81784
NONHSAT087651	-2.49587	4.23597	1.74011
NONHSAT011821	-3.43822	4.23565	0.797431
NONHSAT100725	-3.10969	4.23284	1.12314
FR330843	-3.30775	4.23066	0.922907
TCONS_00002842	-3.18825	4.22558	1.03732
ENST00000559363	-2.55621	4.21861	1.66239
ENST00000503323	-2.35134	4.21503	1.8637
NONHSAT136571	2.61923	4.21098	6.83021
NONHSAT036320	-2.32216	4.20643	1.88426
NONHSAT063619	-2.36919	4.19984	1.83065
NONHSAT134374	-2.34831	4.19426	1.84595
NONHSAT068938	-3.13445	4.1843	1.04984
NONHSAT071979	-2.48357	4.18186	1.69829
NONHSAG004937	-3.37714	4.181	0.803855
NONHSAG025563	-3.3433	4.1722	0.828895
NONHSAT075535	-3.26472	4.17138	0.906659
ENST00000420776	-2.78413	4.16586	1.38173
NONHSAG043508	-2.91301	4.15867	1.24566
NONHSAT023505	-3.34677	4.15399	0.807215
NONHSAG013730	-2.45475	4.15051	1.69575
NONHSAT007523	-2.53657	4.1423	1.60572
NONHSAG029676	-2.42999	4.14197	1.71199
TCONS_00009725	-2.65808	4.13496	1.47688
ENST00000551089	-2.38719	4.13207	1.74487
NONHSAT017654	2.88425	4.12965	7.0139
NONHSAT096883	-2.59797	4.12574	1.52777
TCONS_00001218	-2.74473	4.12385	1.37911
TCONS_l2_00005931	-2.55352	4.11818	1.56465
NONHSAG010332	-3.06166	4.10333	1.04167
NONHSAT121937	-3.04977	4.10007	1.0503
NONHSAT024734	-3.01732	4.0957	1.07837
NONHSAT074224	-3.11775	4.0872	0.969447
XR_246018.1	-2.90418	4.0871	1.18292
TCONS_00001451	-2.88415	4.08684	1.20269
NONHSAT010298	-2.59882	4.08521	1.48638
ENST00000561857	-3.26099	4.07658	0.815593
NONHSAG009115	-2.98916	4.06921	1.08005
FR301542	-3.06826	4.06757	0.999312
NONHSAT033299	-3.00634	4.05804	1.05169
NONHSAT113631	-3.22082	4.05511	0.834288
FR161537	-3.1991	4.05319	0.854085
NONHSAG002424	-3.24803	4.05121	0.803182
XR_250239.1	-2.5577	4.04872	1.49103
NONHSAT022299	-2.60935	4.04722	1.43787
NONHSAT123713	2.46353	4.03968	6.50321
NONHSAG012247	-2.7728	4.01926	1.24646
TCONS_00005890	2.65123	4.01342	6.66465
NR_027620.2	-2.86009	4.01268	1.15259
NONHSAG001133	2.44724	4.01207	6.45931
NONHSAT013802	-3.13533	4.0101	0.874764
FR150887	-3.18443	4.00898	0.824549
XR_249436.1	-2.90077	4.00292	1.10215
NONHSAG014407	-2.94591	3.99772	1.05182
XR_248236.1	-3.06395	3.99219	0.92824
ENST00000561324	-2.78675	3.98659	1.19983
ENST00000580537	-2.8748	3.98374	1.10894
NR_027472.1	-2.99816	3.97891	0.980754
NONHSAT108059	-2.8529	3.97736	1.12446
NONHSAT011051	-2.54198	3.96923	1.42725
TCONS_l2_00022568	-3.12376	3.9667	0.842936
TCONS_00006249	-3.14981	3.96625	0.816439
TCONS_00026953	-2.68281	3.95935	1.27653
TCONS_00009876	2.83887	3.9469	6.78577
ENST00000602598	-3.08885	3.94515	0.856298
NONHSAT074131	-2.35595	3.92709	1.57114
FR148505	-2.94292	3.92463	0.98171
NONHSAT033117	-2.90527	3.92267	1.0174
NONHSAT023885	2.3372	3.92136	6.25857
NONHSAT001862	-2.47845	3.91811	1.43965
NONHSAT081113	-2.89851	3.91666	1.01815
NONHSAT079900	-3.00018	3.91559	0.915409
FR336400	-2.53549	3.91514	1.37965
TCONS_00016456	-3.01156	3.91413	0.902573
TCONS_l2_00016253	2.49384	3.90578	6.39962
TCONS_00024848	-2.79296	3.90449	1.11153
ENST00000428273	-2.78518	3.90325	1.11807
NONHSAT026194	-2.34261	3.89975	1.55714
NONHSAT100737	-2.96245	3.89445	0.931999
NONHSAT078958	-2.78979	3.89368	1.10389
NONHSAG039984	-3.1024	3.89192	0.789519
NONHSAT042212	2.74224	3.88773	6.62997
NONHSAT023128	-2.99521	3.88699	0.891784
NONHSAT054188	-2.9547	3.88193	0.92723
TCONS_00005898	-3.00225	3.86927	0.867011
NONHSAT016350	-2.90773	3.86449	0.956762
NONHSAT089373	-2.49276	3.8574	1.36464
NONHSAT070568	-2.79673	3.84549	1.04876
NONHSAT035466	-3.04866	3.83718	0.788528
ENST00000530550	-2.99181	3.8369	0.845084
NONHSAT107010	4.92673	3.83457	8.7613
NONHSAT022344	-2.3816	3.83057	1.44897
NONHSAT137705	-2.70247	3.82952	1.12705
NONHSAT056988	2.55798	3.82234	6.38032
NONHSAG054237	-2.39293	3.81973	1.4268
TCONS_l2_00021321	-3.02897	3.81694	0.78797
XR_247955.1	-2.5114	3.80512	1.29372
NONHSAT093668	-2.364	3.80339	1.43939
NONHSAT129148	-2.3401	3.80326	1.46316
ENST00000428035	-2.95699	3.80305	0.846065
NONHSAT131368	-2.91999	3.80165	0.881654
ENST00000603464	-2.93707	3.80087	0.8638
TCONS_l2_00007067	-2.36163	3.7946	1.43298
NONHSAT137118	-2.45834	3.7867	1.32836
NONHSAT099407	-2.92538	3.76747	0.842085
TCONS_00001692	-2.3489	3.76269	1.41379
XR_243395.1	-2.73166	3.75478	1.02312
NONHSAT139582	-2.87672	3.74844	0.871718
NONHSAT017436	-2.9293	3.74134	0.812045
NONHSAG023127	-2.89345	3.73805	0.844606
ENST00000586961	-2.88323	3.72286	0.839631
XR_245102.1	-2.48037	3.72282	1.24245
NONHSAT098484	-2.85098	3.72238	0.871397
ENST00000511194	-2.85296	3.72213	0.869173
NONHSAT093968	-2.36835	3.71175	1.3434
NONHSAG002014	-2.75547	3.71095	0.955477
NONHSAT082326	-2.8909	3.70879	0.817894
TCONS_00028992	-2.91516	3.70322	0.788061
ENST00000534594	-2.88793	3.69193	0.803998
NONHSAT088746	-2.83424	3.68495	0.85071
NONHSAG039801	2.36241	3.6847	6.04711
NONHSAG018608	-2.33417	3.68423	1.35006
ENST00000565862	-2.87883	3.67051	0.791679
NONHSAT070357	3.29563	3.6657	6.96133
NONHSAT028379	-2.64726	3.66413	1.01687
uc.264+	8.35307	3.63574	11.9888
NONHSAG055889	2.66382	3.63288	6.29671
TCONS_00028351	2.70533	3.6283	6.33363
FR371845	-2.62937	3.62257	0.993196
NONHSAG029085	2.99437	3.59986	6.59423
FR199054	2.6102	3.55313	6.16333
NONHSAT130666	6.98953	3.5493	10.5388
NONHSAG005753	2.8694	3.52351	6.39291
NONHSAT136712	2.797	3.51733	6.31432
NONHSAG015357	2.48427	3.50739	5.99166
TCONS_l2_00022026	2.34167	3.4332	5.77487
ENST00000584679	2.83579	3.40126	6.23705
XR_247174.1	2.95027	3.39417	6.34444
TCONS_l2_00024920	2.32782	3.39247	5.72028
NONHSAT125220	2.8468	3.35217	6.19898
NONHSAT126534	2.38	3.32698	5.70698
NONHSAT035344	3.0389	3.29754	6.33645
NONHSAT018233	2.85972	3.27201	6.13172
NONHSAT088969	2.46931	3.24649	5.71581
ENST00000550337	3.25438	3.20628	6.46065
NONHSAT100532	4.56525	3.18732	7.75257
FR252886	4.44663	3.14644	7.59307
TCONS_00000693	3.03053	3.13794	6.16848
NONHSAT113679	4.29075	3.00911	7.29986
NONHSAG000058	2.35744	3.00808	5.36553
TCONS_00005699	2.72888	2.98685	5.71574
NONHSAT130455	2.53508	2.92127	5.45635
NR_073400.1	2.59924	2.90402	5.50326
NONHSAT056488	2.57599	2.85313	5.42912
TCONS_00021053	3.43131	2.84137	6.27268
FR125064	2.53334	2.83414	5.36748
TCONS_l2_00025770	5.21942	2.81397	8.03338
FR211526	2.40393	2.79549	5.19942
NONHSAT017167	6.25109	2.77514	9.02623
ENST00000527321	2.46444	2.7726	5.23703
NONHSAT041585	2.3819	2.75703	5.13894
TCONS_l2_00005881	2.32452	2.74136	5.06587
NONHSAT055768	4.21882	2.71324	6.93206
TCONS_00000553	2.71747	2.70645	5.42391
NONHSAT042358	2.78857	2.68654	5.47512
FR199913	3.07806	2.64528	5.72335
NONHSAT029821	2.40565	2.6191	5.02475
NONHSAT093364	2.67231	2.60593	5.27824
NONHSAG039367	2.58572	2.59293	5.17865
NONHSAT108050	3.08773	2.58154	5.66927
NONHSAT036626	4.89092	2.55244	7.44336
NONHSAG018045	2.50321	2.55183	5.05504
TCONS_l2_00002130	3.21017	2.50045	5.71063
NONHSAG028029	11.6023	2.50023	14.1025
ENST00000559495	2.48809	2.49724	4.98533
NR_026949.1	4.1717	2.4788	6.6505
ENST00000512514	2.36774	2.47747	4.84521
XR_249327.1	2.90876	2.46284	5.37159
TCONS_00026472	2.69706	2.44443	5.14149
uc.81+	2.51877	2.43802	4.95679
ENST00000441093	5.73788	2.43727	8.17515
NONHSAT108990	2.66904	2.41317	5.08221
XR_245012.1	3.51426	2.41285	5.9271
NONHSAT069918	2.69209	2.4069	5.09898
FR256248	6.34986	2.39468	8.74454
NONHSAT021988	2.32288	2.38956	4.71244
TCONS_00028449	2.46538	2.38459	4.84997
NONHSAG008910	5.8445	2.36392	8.20842
NONHSAT053132	2.54378	2.35201	4.89579
NONHSAG048971	3.10116	2.34786	5.44902
XR_250668.1	2.46988	2.3341	4.80398
TCONS_00022074	2.51275	2.32287	4.83562
TCONS_l2_00011222	2.59856	2.31661	4.91517
ENST00000607061	2.8816	2.30647	5.18808
NONHSAT132958	2.77358	2.29912	5.0727
TCONS_l2_00005193	2.71141	2.29377	5.00518
TCONS_00014674	2.64565	2.29018	4.93583
NONHSAG028653	2.35346	2.28577	4.63923
NONHSAT145554	2.5495	2.27937	4.82887
NONHSAG010913	2.91451	2.2255	5.14001
NONHSAT136611	2.47037	2.22368	4.69405
NONHSAG042555	2.76518	2.2191	4.98427
NONHSAT099378	2.35517	2.20646	4.56162
ENST00000553644	4.85319	2.20635	7.05955
NONHSAT116745	2.40816	2.20518	4.61333
NONHSAT009898	2.45712	2.18827	4.64539
NONHSAT095060	3.09599	2.1869	5.28289
TCONS_l2_00026076	2.64524	2.18621	4.83145
NONHSAG033776	2.78461	2.1713	4.95591
NONHSAG020652	7.9942	2.16793	10.1621
ENST00000524012	7.90133	2.16445	10.0658
NONHSAT005193	2.33454	2.15606	4.4906
NONHSAT033681	2.47785	2.15289	4.63074
NONHSAT080303	2.33322	2.14526	4.47848
NONHSAT115124	2.90307	2.13784	5.04092
ENST00000467342	2.37328	2.13109	4.50438
NONHSAT021587	3.50261	2.11587	5.61848
TCONS_l2_00015944	2.39604	2.10997	4.506
TCONS_00007596	6.57732	2.09413	8.67145
NONHSAT023646	3.91294	2.08844	6.00138
TCONS_00008419	2.58465	2.08739	4.67204
NR_033748.2	2.59908	2.07889	4.67798
ENST00000441910	2.97114	2.05954	5.03068
FR167293	2.3771	2.05845	4.43556
TCONS_00019701	2.67741	2.05612	4.73353
FR142115	2.40608	2.04371	4.44979
NONHSAG013976	2.91793	2.04327	4.9612
NONHSAG036783	2.68568	2.03755	4.72324
FR395469	2.69177	2.03015	4.72193
ENST00000508985	2.6797	2.01303	4.69274
NONHSAG032352	2.58293	2.00921	4.59214
NONHSAT080064	2.5909	2.00491	4.59582
ENST00000591199	2.7594	2.00109	4.76049
NONHSAT049659	4.98671	1.99191	6.97862
NONHSAT079227	3.37746	1.99152	5.36898
NONHSAG025870	2.90225	1.98064	4.88289
TCONS_00007662	2.77824	1.97816	4.7564
NONHSAG004405	2.53505	1.97423	4.50929
NONHSAT120275	5.0309	1.96848	6.99938
NONHSAT043943	3.50297	1.94355	5.44651
NONHSAT100825	2.38421	1.94104	4.32526
ENST00000412276	2.38695	1.93864	4.32559
FR032655	2.37472	1.93717	4.31188
TEA ncRNAs	2.69234	1.93588	4.62822
TCONS_00019550	2.96295	1.9343	4.89725
ENST00000450059	2.42709	1.92808	4.35517
ENST00000593486	6.23515	1.92804	8.16319
NONHSAG031361	7.22529	1.92101	9.1463
NONHSAG050712	12.0199	1.89464	13.9146
NR_038973.1	2.53964	1.89105	4.43069
TCONS_00008047	2.35952	1.88308	4.24259
NONHSAT053006	3.56056	1.85425	5.4148
NONHSAT061123	2.32866	1.84664	4.1753
FR188898	2.43884	1.83685	4.27569
FR208505	2.696	1.8255	4.52151
NONHSAG011769	2.34912	1.82139	4.17051
NONHSAG021617	2.46015	1.8182	4.27835
NONHSAT100656	2.73157	1.81604	4.54761
NONHSAG003536	2.84098	1.80176	4.64274
NONHSAT039663	2.81511	1.79788	4.61299
ENST00000511010	7.88676	1.78524	9.672
ENST00000581541	2.88104	1.77126	4.65231
NONHSAT119120	2.79382	1.76934	4.56316
ENST00000553177	3.20661	1.76529	4.9719
NONHSAT069362	2.45118	1.76158	4.21276
NR_029379.1	3.29674	1.74782	5.04456
NONHSAT008485	3.65602	1.74583	5.40185
uc.155+	2.51838	1.74395	4.26233
ENST00000366167	2.41711	1.74064	4.15775
NONHSAG009429	3.50181	1.73715	5.23896
XR_244577.1	2.62818	1.73469	4.36287
NONHSAT034698	3.85479	1.73088	5.58567
ENST00000425297	2.41129	1.73004	4.14133
XR_246633.1	2.32627	1.72978	4.05605
NONHSAT115987	2.92218	1.72773	4.64992
NONHSAT067162	2.74585	1.71582	4.46168
NONHSAT016478	2.94917	1.7141	4.66327
FR215988	2.65289	1.71241	4.3653
NONHSAT048514	2.5846	1.69915	4.28375
FR089583	2.33975	1.68993	4.02968
NONHSAG010250	9.04349	1.68497	10.7285
TCONS_00006933	2.93417	1.68493	4.6191
TCONS_00002402	2.84036	1.68021	4.52057
TCONS_l2_00015607	2.37695	1.67571	4.05266
NONHSAT027241	3.75205	1.6749	5.42694
NONHSAT080529	2.53036	1.67069	4.20105
TCONS_00011349	2.76196	1.6702	4.43216
NONHSAT010781	3.9408	1.66519	5.60598
NR_034095.1	3.07905	1.65491	4.73396
NONHSAG029509	2.55743	1.63516	4.19259
NONHSAG051099	2.48543	1.63359	4.11902
ENST00000427748	3.17713	1.63228	4.80941
NONHSAG008130	2.49455	1.62983	4.12438
TCONS_00014950	2.46175	1.62151	4.08326
ENST00000552541	2.39546	1.62094	4.0164
NONHSAT022046	2.46513	1.61229	4.07741
NONHSAT028670	3.24133	1.60949	4.85082
TCONS_00005912	2.54273	1.60744	4.15018
NONHSAT131801	2.72012	1.60675	4.32687
NONHSAT122063	2.33139	1.6034	3.93479
ENST00000433035	2.77583	1.59953	4.37536
NONHSAT129213	3.91583	1.59524	5.51107
XR_253706.1	2.8252	1.59489	4.4201
FR210364	2.83328	1.59417	4.42744
NONHSAG022600	2.46543	1.59071	4.05614
NONHSAT103990	2.77931	1.59047	4.36977
ENST00000416554	2.34006	1.58255	3.92261
NONHSAG012677	2.6445	1.57998	4.22448
FR071195	3.6126	1.57371	5.18632
TCONS_00005827	2.83855	1.57328	4.41183
NONHSAT050256	2.75543	1.5728	4.32823
XR_253729.1	2.60958	1.56437	4.17395
NONHSAG038243	2.6394	1.56348	4.20288
NONHSAG052984	3.82854	1.56235	5.39089
XR_248825.1	2.57566	1.56108	4.13675
FR131398	3.07967	1.56061	4.64028
TCONS_l2_00014568	2.89866	1.56022	4.45888
XR_250852.1	2.61231	1.55801	4.17032
NONHSAT094518	2.66374	1.55476	4.2185
NONHSAT021379	3.32561	1.55001	4.87562
FR089945	3.29292	1.54508	4.838
NONHSAT083801	2.65154	1.53773	4.18928
NONHSAT113415	2.82907	1.53336	4.36243
ENST00000596540	2.61396	1.52939	4.14335
ENST00000429834	2.36875	1.52232	3.89106
NONHSAT078768	2.35637	1.52048	3.87685
NONHSAT008489	2.74179	1.51906	4.26085
ENST00000497996	2.44675	1.51733	3.96408
TCONS_l2_00023603	2.60241	1.50683	4.10924
ENST00000563846	3.92411	1.50032	5.42443
TCONS_l2_00013565	2.99514	1.48034	4.47548
NONHSAG020631	2.70447	1.47567	4.18013
FR366147	2.70585	1.4659	4.17175
ENST00000586973	2.48008	1.46384	3.94393
NONHSAT073147	2.55835	1.46168	4.02002
NONHSAT100152	2.60111	1.45439	4.0555
NONHSAT069480	2.78187	1.45053	4.2324
NONHSAG039707	3.3286	1.44468	4.77328
NONHSAG011033	2.56735	1.44294	4.01029
NONHSAT115720	2.39175	1.44186	3.83361
NONHSAG030919	2.6654	1.44115	4.10656
NONHSAG043128	2.56894	1.43666	4.0056
ENST00000548775	2.37421	1.43486	3.80907
ENST00000429608	2.69493	1.43312	4.12805
NONHSAT017965	2.72395	1.43283	4.15678
ENST00000544557	2.8201	1.42913	4.24922
TCONS_l2_00019596	3.05111	1.42655	4.47767
ENST00000560578	2.94268	1.42015	4.36283
NONHSAT048081	2.63935	1.41808	4.05743
FR066643	2.45407	1.41682	3.87089
NONHSAG041620	2.52354	1.4145	3.93803
NONHSAT072890	2.56275	1.41068	3.97343
ENST00000515136	2.68049	1.40266	4.08315
FR019346	2.37147	1.40206	3.77353
TCONS_00021986	2.57614	1.39829	3.97444
NONHSAG050661	3.41012	1.39328	4.8034
NONHSAT013704	7.98625	1.38431	9.37056
NONHSAG042192	2.63949	1.38278	4.02227
XR_252138.1	3.4701	1.38106	4.85116
ENST00000557197	2.38886	1.38043	3.76929
NONHSAT120988	2.589	1.38023	3.96923
NONHSAT140403	2.84463	1.38006	4.22469
NONHSAG031956	2.4724	1.37814	3.85054
NR_073547.1	2.76481	1.37669	4.1415
NONHSAT003458	2.32881	1.37581	3.70462
FR331239	2.43466	1.3727	3.80736
NONHSAT103102	3.84744	1.37123	5.21867
TCONS_l2_00014897	2.7231	1.36979	4.09289
NONHSAT080711	2.3499	1.36629	3.71619
NONHSAT011367	2.71045	1.36465	4.0751
XR_242698.1	2.85482	1.36464	4.21946
NONHSAT140468	2.40264	1.3621	3.76473
TCONS_00022543	2.3471	1.35839	3.70548
NONHSAT080777	2.79305	1.35802	4.15107
TCONS_00006809	4.44273	1.35776	5.80049
NONHSAT122667	4.19453	1.35471	5.54924
ENST00000606336	2.3342	1.35271	3.68691
ENST00000515186	2.34637	1.34726	3.69363
TCONS_00029139	2.94399	1.34423	4.28822
NONHSAT102139	2.44434	1.34406	3.78841
TCONS_l2_00003489	2.84174	1.34117	4.18291
NONHSAT070689	3.17174	1.33927	4.51101
XR_248541.1	2.69724	1.33506	4.0323
FR149345	2.32391	1.33462	3.65853
XR_244473.1	3.96362	1.33304	5.29665
NONHSAG016198	2.35191	1.33202	3.68392
NONHSAT011253	2.64189	1.33085	3.97274
NONHSAT113536	2.73879	1.33015	4.06894
TCONS_l2_00024264	4.25782	1.32973	5.58755
NONHSAT102893	3.15659	1.3287	4.48528
NR_024365.1	2.61701	1.32779	3.94479
NONHSAG024201	2.96203	1.32596	4.28799
TCONS_00017645	3.29456	1.32295	4.61751
TCONS_00007658	2.55553	1.32191	3.87743
ENST00000588418	2.76374	1.32088	4.08462
NONHSAG038935	2.83771	1.31766	4.15537
TCONS_l2_00024368	2.95179	1.31651	4.2683
XR_244087.1	2.72547	1.31591	4.04137
NONHSAT127019	2.4175	1.314	3.7315
ENST00000503650	3.14135	1.31143	4.45278
NONHSAT080876	2.93592	1.30717	4.24308
ENST00000559321	2.37733	1.30434	3.68167
NONHSAG037552	2.55894	1.30287	3.86181
NONHSAT010798	2.45222	1.30264	3.75486
NONHSAT032313	3.40377	1.30247	4.70624
NONHSAT074116	2.54834	1.29997	3.84831
NONHSAT107446	2.5733	1.29722	3.87052
TCONS_00002819	3.26127	1.29547	4.55674
NONHSAT070207	3.2458	1.29537	4.54117
TCONS_l2_00010003	2.90729	1.29483	4.20212
NONHSAG017773	2.42678	1.29347	3.72025
NONHSAT069388	2.61382	1.29328	3.9071
FR054323	3.81402	1.29298	5.107
TCONS_00030025	3.21666	1.2895	4.50615
NR_027922.2	2.73582	1.28806	4.02388
ENST00000581192	3.70079	1.28601	4.98679
ENST00000560533	2.83466	1.28547	4.12013
XR_248930.1	2.85216	1.28472	4.13689
NONHSAT069188	4.22117	1.27636	5.49753
NONHSAT106317	3.19832	1.27335	4.47167
NONHSAT088901	3.19822	1.27169	4.46991
NONHSAT040520	3.2496	1.26713	4.51673
NONHSAT103225	3.16148	1.26581	4.42729
ENST00000590344	3.71562	1.25948	4.9751
NONHSAT027751	2.63899	1.25805	3.89704
NONHSAT079715	2.38563	1.25738	3.64301
NONHSAT107549	2.4849	1.25396	3.73886
NONHSAT077102	2.33687	1.25173	3.5886
XR_254161.1	3.09113	1.25097	4.3421
NONHSAG007937	2.72734	1.24896	3.9763
NONHSAT081572	2.41007	1.2467	3.65677
NONHSAT103364	2.55498	1.24535	3.80033
TCONS_00005018	2.43035	1.24526	3.67561
XR_243653.1	2.36864	1.24452	3.61316
ENST00000604709	2.83685	1.24435	4.0812
NONHSAT031684	2.90881	1.23792	4.14673
NONHSAT145543	3.91947	1.23711	5.15657
NONHSAT120908	3.33563	1.23325	4.56888
NONHSAT080057	2.61716	1.23199	3.84915
NONHSAT010817	2.87103	1.23159	4.10263
NONHSAT033149	2.63581	1.23113	3.86694
NONHSAT071757	2.32467	1.23057	3.55524
TCONS_l2_00020481	2.65813	1.22802	3.88615
NONHSAT009165	2.47418	1.22439	3.69856
NONHSAT030943	3.17808	1.22413	4.40221
NONHSAT098958	3.403	1.22182	4.62482
NONHSAG016241	3.3525	1.21934	4.57184
TCONS_00022869	2.70806	1.21864	3.9267
NONHSAT055208	2.40864	1.21604	3.62469
NONHSAT037966	2.46081	1.21548	3.67629
NONHSAT047070	2.57139	1.21524	3.78663
NONHSAG024195	2.70801	1.21427	3.92228
NONHSAT013121	3.69628	1.2136	4.90988
NONHSAT121238	3.64045	1.21308	4.85353
NONHSAT046612	2.40122	1.21171	3.61293
ENST00000553348	2.37246	1.2092	3.58166
NONHSAG016997	2.89405	1.20695	4.10099
NONHSAT064214	2.78881	1.20649	3.9953
NONHSAT072866	2.57418	1.20531	3.77949
NONHSAT008732	3.04112	1.20483	4.24594
NONHSAT114275	4.4284	1.20066	5.62906
NONHSAG030193	2.773	1.19851	3.97151
NONHSAT011284	2.58093	1.19774	3.77867
NONHSAT021370	2.70158	1.19768	3.89926
ENST00000435281	2.49498	1.19727	3.69225
NONHSAG042867	3.51304	1.19635	4.70939
NONHSAT022349	2.55529	1.19546	3.75074
NONHSAT082338	4.04006	1.19392	5.23398
ENST00000558896	2.70173	1.1938	3.89553
NONHSAT119246	2.37918	1.19242	3.5716
NONHSAG047743	3.72476	1.19185	4.91661
NONHSAT047580	3.02975	1.18693	4.21667
FR173184	2.45157	1.18366	3.63523
TCONS_00006552	2.49811	1.18281	3.68091
NONHSAG026787	2.68352	1.18063	3.86415
TCONS_00004654	2.59352	1.17877	3.77229
NONHSAT144676	2.68121	1.17704	3.85825
NONHSAT075371	3.27908	1.17559	4.45467
ENST00000441997	3.12346	1.1752	4.29866
ENST00000441613	2.37707	1.17213	3.5492
TCONS_l2_00010618	3.17582	1.17177	4.34759
NONHSAT002207	3.3416	1.17066	4.51225
NONHSAT128459	3.04367	1.16741	4.21107
NONHSAT012954	2.35207	1.16712	3.51919
ENST00000439423	2.38018	1.16661	3.54679
NONHSAT042395	2.94124	1.16371	4.10495
XR_245960.1	3.09365	1.16348	4.25713
NONHSAG016984	2.55989	1.16297	3.72286
TCONS_l2_00030483	2.89865	1.16038	4.05903
NONHSAG037830	3.41162	1.16029	4.57191
NONHSAG042015	3.2341	1.16002	4.39412
NONHSAT017427	3.0136	1.15557	4.16917
NONHSAG017484	2.40177	1.15467	3.55644
NONHSAT010363	3.20915	1.15392	4.36307
NONHSAT096504	2.84004	1.153	3.99304
NONHSAT138993	3.62246	1.14719	4.76965
NONHSAT113448	2.4827	1.14704	3.62974
NONHSAT113036	2.84567	1.14663	3.9923
ENST00000515522	2.55064	1.14624	3.69688
ENST00000439447	2.95579	1.14504	4.10083
NONHSAT114224	2.72478	1.14479	3.86957
NONHSAG010657	2.47697	1.14293	3.6199
ENST00000450669	2.53681	1.14121	3.67801
NONHSAT033424	2.3359	1.14091	3.47681
FR295421	2.36368	1.13813	3.50181
NONHSAT103451	2.42802	1.13731	3.56534
TCONS_00000886	2.36958	1.13638	3.50596
NONHSAG032542	3.78441	1.13051	4.91492
FR326416	2.38658	1.12906	3.51564
ENST00000586214	2.47262	1.12724	3.59986
XR_243283.1	2.93104	1.12544	4.05648
TCONS_00000561	2.36694	1.12441	3.49136
NONHSAT136952	3.30786	1.12317	4.43103
NONHSAT067323	2.3721	1.12287	3.49496
XR_246533.1	2.38077	1.12037	3.50114
NONHSAT073935	2.68912	1.12019	3.80932
NONHSAT021390	2.42538	1.11789	3.54327
TCONS_l2_00000782	2.43113	1.11709	3.54822
TCONS_00027758	2.68306	1.11678	3.79984
ENST00000557304	3.06724	1.1141	4.18134
FR216543	2.39203	1.1131	3.50513
NONHSAT116812	2.46609	1.11254	3.57863
NONHSAG041990	3.20504	1.11217	4.31721
NONHSAT077938	2.32241	1.111	3.4334
NONHSAG000201	3.04389	1.1109	4.15479
FR386852	2.49631	1.11063	3.60693
NONHSAT136334	2.81305	1.10853	3.92158
XR_252605.1	3.70062	1.10708	4.8077
NONHSAT024559	2.33611	1.10558	3.44169
NR_073026.1	3.83017	1.10548	4.93565
NONHSAT018577	2.50716	1.10545	3.61261
ENST00000253470	2.8767	1.10434	3.98104
NONHSAT067333	2.60446	1.10397	3.70843
ENST00000560221	2.72753	1.10304	3.83057
TCONS_00000215	2.6554	1.10118	3.75658
NR_033923.1	2.60935	1.10115	3.7105
TCONS_00010164	2.48771	1.10002	3.58774
NONHSAT124958	3.55917	1.09608	4.65524
NONHSAG016155	2.89213	1.09598	3.98811
NONHSAT068320	2.61152	1.09558	3.7071
NONHSAT029924	3.69633	1.09549	4.79182
ENST00000545357	4.30029	1.09539	5.39568
ENST00000423346	2.41492	1.0952	3.51012
TCONS_00019532	2.68041	1.09516	3.77557
NONHSAT024294	6.39987	1.09249	7.49237
NONHSAG016713	2.85348	1.0906	3.94407
FR218975	3.14063	1.08896	4.22959
NONHSAT082161	4.64262	1.08595	5.72858
ENST00000434996	2.59059	1.08534	3.67593
NONHSAT081216	3.06008	1.08471	4.1448
NONHSAT134993	2.39398	1.08272	3.4767
FR344786	2.97815	1.08211	4.06026
NONHSAT019040	2.36862	1.08023	3.44885
NONHSAT018425	5.7038	1.07863	6.78243
FR090544	2.36484	1.07698	3.44182
ENST00000423873	3.5142	1.0757	4.5899
NONHSAT006719	2.326	1.07335	3.39935
NONHSAT130219	2.90723	1.07288	3.98011
XR_246078.1	2.34442	1.06892	3.41334
NONHSAT146020	2.81801	1.06859	3.8866
NONHSAT098220	3.10556	1.06653	4.17209
TCONS_l2_00021807	2.37416	1.0653	3.43946
NONHSAG021057	2.54423	1.06441	3.60864
NONHSAT009994	2.43895	1.06405	3.50301
NONHSAT126136	2.82984	1.0617	3.89154
FR344505	2.6489	1.06165	3.71055
ENST00000524085	3.58136	1.06127	4.64263
uc.69+	5.80939	1.06054	6.86993
TCONS_00020861	2.72849	1.06027	3.78877
NONHSAT090918	2.71966	1.05981	3.77947
NONHSAT059113	2.59895	1.0598	3.65875
NONHSAT079102	3.22276	1.05868	4.28144
NONHSAT034312	3.3195	1.05847	4.37797
FR397124	2.95135	1.05742	4.00877
NONHSAT102311	2.52172	1.05706	3.57878
ENST00000556197	3.081	1.05514	4.13614
NONHSAT068199	2.71759	1.05277	3.77036
ENST00000420748	2.62805	1.05007	3.67812
NONHSAT102027	4.21629	1.04937	5.26566
ENST00000553029	2.99586	1.04906	4.04492
NONHSAG035885	2.84568	1.04825	3.89392
NONHSAG006353	8.30814	1.04822	9.35636
TCONS_l2_00022219	2.35192	1.04761	3.39953
NONHSAG002925	2.43173	1.04758	3.47932
TCONS_00010257	2.32428	1.04713	3.37141
NONHSAT017764	2.55617	1.04684	3.60302
NONHSAT069413	2.78578	1.04627	3.83205
NONHSAT133764	2.91812	1.04538	3.9635
NONHSAT034516	6.07848	1.04407	7.12255
TCONS_00013975	3.24992	1.04345	4.29336
ENST00000600889	4.75461	1.04274	5.79735
ENST00000558742	3.20517	1.0423	4.24747
XR_244076.1	2.88648	1.04222	3.9287
TCONS_00003063	6.22684	1.04155	7.26839
ENST00000556613	5.09113	1.0413	6.13242
ENST00000527139	2.43913	1.03933	3.47847
TCONS_00022866	3.31899	1.03849	4.35748
TCONS_00017862	5.70043	1.03748	6.73791
NONHSAT092674	9.48148	1.03706	10.5185
NONHSAT113364	2.51936	1.0349	3.55425
NONHSAT096116	2.34	1.03484	3.37484
NONHSAT101170	2.99873	1.03397	4.0327
TCONS_00022078	2.92591	1.03365	3.95955
NONHSAT071568	2.48618	1.032	3.51818
NONHSAT007346	2.85609	1.03138	3.88747
TCONS_00028009	2.42354	1.02928	3.45282
NONHSAT011545	2.80212	1.0274	3.82952
NONHSAG023462	2.38562	1.0273	3.41292
TCONS_00007495	2.43298	1.02687	3.45985
TCONS_00011926	3.35681	1.02507	4.38188
FR159226	3.26728	1.02465	4.29193
ENST00000519400	2.99889	1.02415	4.02304
NONHSAG040423	2.91617	1.02395	3.94012
FR175949	2.46531	1.02149	3.4868
TCONS_l2_00007730	2.88795	1.02146	3.9094
ENST00000518090	3.57247	1.02052	4.59299
ENST00000528132	3.02106	1.0199	4.04095
NR_038976.1	2.35663	1.01952	3.37615
XR_243674.1	2.42165	1.01913	3.44078
ENST00000591368	2.40401	1.01808	3.42209
NONHSAT142314	2.58686	1.0176	3.60446
NONHSAT119228	2.52123	1.0174	3.53863
TCONS_00023305	2.58429	1.01678	3.60107
TCONS_00021881	2.46491	1.01617	3.48108
NONHSAT098862	10.0032	1.0161	11.0193
TCONS_00004804	2.66397	1.01604	3.68001
TCONS_l2_00020176	2.3234	1.01594	3.33934
XR_172388.2	2.48708	1.01541	3.50249
NONHSAT107786	3.36778	1.01535	4.38313
NONHSAT121673	2.69743	1.01432	3.71175
NONHSAT024457	2.62661	1.01353	3.64014
ENST00000534169	3.20049	1.01279	4.21327
NONHSAT141480	2.45077	1.01172	3.46249
FR090957	2.33903	1.01153	3.35056
NONHSAG003105	2.47416	1.00883	3.48299
NONHSAT053790	2.3455	1.00693	3.35243
NONHSAT024875	2.4345	1.00545	3.43995
NONHSAT107884	2.97478	1.00496	3.97974
NONHSAT086870	6.46681	1.00315	7.46996
NONHSAG045462	3.64305	1.00281	4.64586
FR354221	2.73732	1.00268	3.74
NONHSAG003923	2.66485	1.00241	3.66726
NONHSAT145911	2.41067	1.00133	3.412
FR065564	3.23671	1.00127	4.23798
NONHSAG005091	3.35457	0.999291	4.35386
ENST00000600716	3.36013	0.999263	4.35939
NONHSAT126014	6.33777	0.998315	7.33608
NONHSAT012586	2.40861	0.997367	3.40597
NR_026918.1	2.62709	0.996169	3.62326
NONHSAT136158	3.29504	0.995605	4.29065
NONHSAG014341	2.48747	0.995102	3.48258
TCONS_00028768	2.84394	0.994514	3.83845
TCONS_00009998	3.37351	0.993845	4.36736
NONHSAT078132	2.52266	0.993119	3.51578
NONHSAG048117	9.88054	0.992199	10.8727
TCONS_l2_00025238	2.42623	0.987166	3.41339
NONHSAT143763	6.22279	0.986482	7.20927
NONHSAG008107	2.69339	0.985634	3.67902
NONHSAT004804	3.93418	0.983833	4.91801
NONHSAT121744	2.69981	0.982939	3.68275
TCONS_00022037	4.23312	0.982923	5.21605
FR228657	3.62068	0.982656	4.60334
NONHSAT030048	2.3474	0.981521	3.32892
ENST00000556546	6.29184	0.980971	7.27281
NONHSAT029940	2.43026	0.980616	3.41088
ENST00000602313	6.48104	0.97885	7.45989
NONHSAT107156	2.57223	0.978628	3.55086
NONHSAT088697	2.83761	0.978417	3.81603
TCONS_00020590	3.03912	0.97817	4.01729
NONHSAT142315	3.1661	0.977848	4.14395
ENST00000514702	3.29637	0.976686	4.27305
uc.94+	3.0171	0.976659	3.99376
NONHSAT034547	3.0305	0.976611	4.00711
NONHSAG055908	9.00646	0.976513	9.98297
XR_248636.1	2.6003	0.976332	3.57663
TCONS_00029403	2.64585	0.973361	3.61921
NONHSAT070142	2.755	0.972804	3.72781
NONHSAT107146	2.84846	0.972664	3.82113
ENST00000600240	3.12672	0.971836	4.09856
ENST00000595428	2.53217	0.970704	3.50287
NONHSAG017958	3.57627	0.970542	4.54681
NONHSAT089794	4.24678	0.97001	5.21679
NONHSAT024460	2.99417	0.96972	3.96389
NR_037638.2	2.83526	0.967618	3.80288
TCONS_00014251	2.83605	0.967274	3.80332
NONHSAG032189	2.47593	0.966835	3.44277
NONHSAG049598	3.23816	0.964797	4.20296
FR030529	4.93244	0.96422	5.89666
TCONS_00012990	2.64082	0.961923	3.60274
NONHSAT016943	2.91823	0.96153	3.87976
TCONS_00013082	2.98431	0.959856	3.94416
NONHSAT138806	3.84444	0.959731	4.80417
ENST00000587694	2.45508	0.958757	3.41384
NONHSAG010666	2.35111	0.958694	3.3098
ENST00000502834	2.66869	0.958168	3.62686
NONHSAT069039	2.55588	0.957508	3.51339
NR_003187.3	2.55775	0.955003	3.51275
NONHSAT127912	2.35911	0.953896	3.31301
NONHSAT114344	2.33252	0.953872	3.28639
ENST00000508986	2.76133	0.953022	3.71436
NONHSAT099131	2.41106	0.952195	3.36326
NONHSAT021481	2.81042	0.95217	3.76259
ENST00000582300	3.22883	0.952113	4.18095
XR_242568.1	2.41255	0.951155	3.3637
NONHSAT047347	2.44991	0.950165	3.40007
TCONS_l2_00004957	2.3664	0.949862	3.31626
FR225834	2.3532	0.949204	3.3024
FR098549	6.43583	0.948156	7.38399
NONHSAT013479	3.3036	0.947958	4.25156
XR_251708.1	4.49649	0.943877	5.44037
NONHSAT052849	2.50952	0.943546	3.45307
NONHSAT010952	3.18897	0.943506	4.13247
NONHSAT136289	2.48514	0.943484	3.42862
NONHSAT032113	2.63476	0.942987	3.57775
ENST00000525186	2.86015	0.942788	3.80294
FR180278	6.57312	0.941936	7.51505
NONHSAT034569	2.65328	0.941875	3.59515
NR_026809.1	3.21191	0.939323	4.15123
NONHSAT127399	2.43082	0.938251	3.36907
uc.99+	2.88929	0.936747	3.82603
NONHSAT098305	2.55083	0.933311	3.48414
NONHSAT015259	2.6434	0.932235	3.57563
NONHSAT033465	2.52459	0.93215	3.45674
ENST00000449485	3.3631	0.931999	4.2951
ENST00000508616	2.86853	0.931171	3.7997
NONHSAT080300	2.39336	0.930965	3.32432
NONHSAG039155	2.91345	0.930705	3.84415
TCONS_00010263	2.96886	0.929533	3.8984
NONHSAG030936	3.29381	0.928163	4.22197
XR_245331.1	2.42733	0.927639	3.35497
NONHSAT113298	4.91629	0.927515	5.84381
FR407489	2.50615	0.926037	3.43219
TCONS_00004669	2.93509	0.924284	3.85937
NONHSAT053276	2.33212	0.921899	3.25402
FR374534	3.40687	0.919395	4.32627
ENST00000452401	2.52517	0.917952	3.44312
FR042875	2.78152	0.916884	3.6984
NONHSAG049957	3.76093	0.916162	4.67709
TCONS_00025490	2.38679	0.915505	3.3023
TCONS_00024101	2.74331	0.915031	3.65834
NONHSAT002425	2.35117	0.914947	3.26612
NONHSAG039011	2.52553	0.914373	3.4399
NONHSAT069521	3.59825	0.91153	4.50978
XR_172405.2	2.70784	0.909876	3.61772
NONHSAT005947	2.37136	0.909212	3.28057
NONHSAT075906	2.38112	0.908701	3.28982
NONHSAT070143	2.83618	0.90823	3.74441
NONHSAG018121	3.12846	0.907882	4.03634
ENST00000536517	2.64566	0.907882	3.55354
NONHSAT016534	2.75755	0.907553	3.6651
NONHSAT021392	2.85956	0.907186	3.76674
XR_248612.1	2.85724	0.905926	3.76317
NONHSAT103156	2.54062	0.904385	3.44501
NONHSAT107628	3.80136	0.902997	4.70435
ENST00000509185	3.09069	0.902681	3.99337
NONHSAG029747	2.93334	0.902292	3.83564
TCONS_00020420	2.56205	0.902176	3.46423
ENST00000554530	2.44994	0.900867	3.35081
NONHSAG023752	2.78859	0.899442	3.68804
NONHSAT041578	11.0097	0.899374	11.9091
NONHSAT089684	2.53401	0.898588	3.4326
ENST00000598354	2.95048	0.898481	3.84896
ENST00000563435	3.59468	0.896955	4.49164
NONHSAG006963	5.70018	0.89503	6.59521
NONHSAG049646	3.22851	0.894977	4.12349
ENST00000446321	2.44858	0.893912	3.34249
NONHSAT059335	2.4529	0.89337	3.34627
ENST00000439412	2.77487	0.892338	3.6672
NONHSAT082191	2.49432	0.891765	3.38608
NONHSAT121745	2.48773	0.890725	3.37846
ENST00000414201	3.18284	0.890322	4.07316
NONHSAT056561	2.92314	0.889909	3.81304
ENST00000582726	2.32652	0.887581	3.2141
TCONS_00017237	2.61815	0.887314	3.50546
ENST00000561847	2.80695	0.886508	3.69346
ENST00000560391	2.44058	0.88501	3.32559
XR_248693.1	2.574	0.884697	3.4587
ENST00000523810	5.07173	0.883484	5.95521
NONHSAT061328	2.50931	0.882512	3.39182
XR_244841.1	2.4184	0.881811	3.30021
NONHSAG017555	7.08467	0.881654	7.96632
FR100967	3.75142	0.880984	4.63241
NONHSAG029337	2.5448	0.880745	3.42555
NONHSAG012375	2.86521	0.880572	3.74578
NONHSAG011448	2.36459	0.880375	3.24497
NONHSAG052518	3.25297	0.879414	4.13239
ENST00000591053	2.49826	0.879191	3.37746
NONHSAT096788	2.92904	0.879096	3.80813
NR_104180.1	2.6895	0.877741	3.56724
FR274295	4.14623	0.87749	5.02372
NONHSAT112960	2.5638	0.877344	3.44114
NONHSAT001678	2.37148	0.877275	3.24876
NONHSAT002363	2.52173	0.875317	3.39705
ENST00000544959	4.14824	0.871123	5.01936
NONHSAT029991	2.5573	0.870586	3.42789
ENST00000591450	3.96527	0.868989	4.83426
NONHSAG036090	2.69228	0.868136	3.56042
TCONS_l2_00020894	11.46	0.867545	12.3275
NONHSAT121057	2.37473	0.86689	3.24162
TCONS_00020499	2.34465	0.866698	3.21135
ENST00000542988	4.34907	0.865318	5.21439
NONHSAT015358	3.16805	0.863823	4.03188
NONHSAT034079	4.01853	0.863774	4.88231
NONHSAT104185	2.61602	0.863634	3.47966
TCONS_00005982	6.86854	0.863333	7.73187
FR189749	3.45673	0.862387	4.31912
ENST00000430125	2.36594	0.862079	3.22802
NONHSAG014730	2.44563	0.861005	3.30664
NONHSAT079345	4.45241	0.858651	5.31106
ENST00000538783	2.90522	0.856912	3.76213
ENST00000426483	3.01854	0.855059	3.8736
FR174429	3.04414	0.854338	3.89847
TCONS_00018950	2.56849	0.853015	3.42151
ENST00000545670	2.92693	0.852704	3.77963
NONHSAT040362	2.54711	0.85086	3.39797
NONHSAT027243	3.01593	0.850346	3.86627
FR026105	3.08886	0.850251	3.93911
FR243043	3.36213	0.850192	4.21232
NR_103766.1	2.92037	0.848622	3.76899
ENST00000525678	4.69716	0.84853	5.54569
TCONS_l2_00001518	2.48271	0.848516	3.33122
NONHSAT079981	3.04058	0.848178	3.88875
NONHSAG014152	2.79781	0.847338	3.64515
FR047771	2.74008	0.846803	3.58688
NONHSAT070629	5.65639	0.845891	6.50228
TCONS_l2_00002068	3.98078	0.844577	4.82536
NONHSAT091576	3.4191	0.844003	4.2631
ENST00000555396	2.94901	0.843292	3.79231
NONHSAT127110	4.05024	0.842736	4.89297
NONHSAG051326	2.96896	0.842328	3.81128
FR115660	3.70016	0.842229	4.54239
ENST00000450486	3.27205	0.84199	4.11404
ENST00000431729	2.53257	0.841647	3.37422
TCONS_l2_00005211	2.33562	0.841618	3.17723
NONHSAG040775	2.66905	0.841597	3.51064
ENST00000510068	3.34443	0.841521	4.18595
NONHSAT035644	2.34934	0.841351	3.19069
FR224967	2.50158	0.841285	3.34286
NONHSAG016102	2.63161	0.84122	3.47283
FR013464	3.52622	0.840144	4.36636
TCONS_00020977	2.45642	0.839891	3.29631
TCONS_00013993	2.68912	0.83908	3.5282
NONHSAT071019	2.97716	0.838754	3.81591
NONHSAT102294	2.33635	0.838108	3.17446
NONHSAT013854	2.69138	0.838056	3.52944
NONHSAT099919	3.05701	0.837595	3.8946
NONHSAG032179	2.36395	0.837162	3.20112
NONHSAT053290	2.51049	0.837031	3.34752
ENST00000524336	2.36005	0.836853	3.1969
NONHSAT052107	2.69823	0.836746	3.53497
TCONS_00019166	2.80731	0.835412	3.64272
NONHSAG010247	3.04784	0.835288	3.88313
ENST00000596632	2.48949	0.83494	3.32443
NONHSAT024265	3.14788	0.834848	3.98273
XR_252786.1	3.82129	0.834791	4.65608
FR101805	2.35061	0.834596	3.18521
ENST00000532065	2.35595	0.834504	3.19045
FR035789	2.32235	0.834255	3.1566
NONHSAT055239	2.80508	0.834231	3.63931
NONHSAT120034	2.41718	0.83408	3.25127
ENST00000435713	3.31271	0.833475	4.14618
TCONS_00017049	2.42436	0.833063	3.25742
FR389832	2.38761	0.832729	3.22034
NONHSAT106460	2.4211	0.8327	3.2538
XR_111668.3	2.33072	0.832225	3.16294
NONHSAT128106	2.36896	0.831509	3.20047
ENST00000606818	2.39128	0.830997	3.22227
uc.392+	3.31293	0.830983	4.14391
FR314075	2.73744	0.829123	3.56656
NONHSAT101092	2.73033	0.827194	3.55752
NONHSAT095767	2.51031	0.826817	3.33713
ENST00000588474	2.76965	0.825698	3.59535
NONHSAT054934	2.56984	0.825317	3.39516
NONHSAT082065	2.66531	0.824622	3.48994
NONHSAG003592	3.1015	0.824094	3.9256
NONHSAT080441	3.1223	0.823602	3.9459
NONHSAG021750	2.5054	0.822699	3.3281
FR211887	3.49916	0.822515	4.32167
NONHSAT106043	3.1038	0.821999	3.9258
NONHSAG010317	2.51256	0.821825	3.33439
ENST00000518539	2.70498	0.821532	3.52652
ENST00000562355	3.75348	0.820755	4.57424
NONHSAG011006	2.91391	0.820717	3.73462
NONHSAG049059	2.45813	0.820089	3.27822
NONHSAT001006	2.94659	0.819253	3.76584
uc.283+	2.7634	0.819207	3.58261
NONHSAT137222	2.83472	0.818886	3.6536
TCONS_l2_00027036	2.55106	0.818657	3.36972
NONHSAG047128	2.40945	0.818629	3.22808
TCONS_00003701	2.7617	0.817066	3.57876
ENST00000586628	2.53462	0.816707	3.35133
NONHSAT024362	2.68154	0.816503	3.49804
NONHSAT119786	2.81507	0.816357	3.63142
NONHSAT101611	4.41316	0.815657	5.22882
NONHSAT001245	2.61375	0.815384	3.42913
NONHSAT059631	2.77874	0.815123	3.59386
NONHSAT010880	2.33001	0.814121	3.14413
ENST00000546512	5.84203	0.814091	6.65612
NONHSAG049483	2.46356	0.813415	3.27697
FR069296	3.12911	0.813047	3.94216
TCONS_00017587	2.5708	0.812944	3.38374
NONHSAG005060	3.05961	0.812799	3.87241
NR_027044.1	2.36082	0.812569	3.17339
NONHSAT063655	2.91992	0.811001	3.73092
ENST00000552378	2.52789	0.810484	3.33838
NONHSAG034034	3.08482	0.809633	3.89445
NONHSAG043289	2.64333	0.808877	3.45221
NONHSAT092725	4.15293	0.808792	4.96172
TCONS_00028329	3.6103	0.808113	4.41842
NONHSAT024413	2.77748	0.808065	3.58554
uc.441+	2.39754	0.808035	3.20557
NONHSAT088456	2.46283	0.806622	3.26945
ENST00000602249	2.7186	0.80646	3.52506
NONHSAT006582	2.39367	0.806324	3.2
NONHSAT000918	2.83017	0.80419	3.63436
NONHSAT050704	2.82618	0.802621	3.6288
NONHSAG038169	2.6855	0.8017	3.4872
ENST00000597142	2.53646	0.800907	3.33736
TCONS_00008697	2.70219	0.800218	3.5024
NONHSAG010687	3.30876	0.799722	4.10848
NONHSAT136320	2.49714	0.798118	3.29526
TCONS_l2_00000468	2.79651	0.797722	3.59423
NONHSAT066109	4.29094	0.797506	5.08845
NONHSAT007801	2.56608	0.797321	3.3634
NONHSAT138412	2.74247	0.797263	3.53973
NONHSAT002286	2.48289	0.796149	3.27904
NONHSAT040611	2.36127	0.795934	3.15721
NONHSAT100002	2.42508	0.795378	3.22046
FR358930	4.06857	0.795256	4.86383
NONHSAT068781	2.68073	0.795181	3.47591
ENST00000577258	3.36306	0.794775	4.15784
NONHSAT140976	2.44798	0.79465	3.24263
NONHSAT112233	7.96624	0.793752	8.75999
TCONS_l2_00001459	2.44081	0.79218	3.23299
TCONS_00018132	2.57872	0.791951	3.37067
NONHSAT077371	2.41289	0.791688	3.20458
NONHSAT067312	2.38581	0.790637	3.17645
NONHSAT097911	2.33043	0.790393	3.12083
TCONS_00015196	3.87561	0.790219	4.66583
NR_038981.1	2.35503	0.78981	3.14484
NONHSAT135631	2.83228	0.789191	3.62148
NR_027688.2	2.697	0.789124	3.48612
NONHSAG037769	2.81372	0.788679	3.60239
TCONS_l2_00015999	3.1872	0.788649	3.97585
FR402202	2.6988	0.78777	3.48657
NR_045511.2	2.4066	0.786745	3.19334
FR112537	2.35653	0.786697	3.14323
ENST00000528779	3.02457	0.786518	3.81109
FR034798	2.46188	0.785542	3.24742
FR124128	2.53788	0.785407	3.32329
NONHSAG032737	3.59144	0.784972	4.37642
NONHSAG013478	2.41231	0.782688	3.195
