# Supplementary material for: Microarray analysis of long non-coding RNA expression profiles uncovers a Toxoplasma-induced negative regulation of host immune signaling
Source: Parasit Vectors. 2018 Mar 12;11:174. doi: 10.1186/s13071-018-2697-8 (PMC5848448; doi:10.1186/s13071-018-2697-8)
Supplement: Supplementary file 4 — A list of significantly differentially expressed mRNAs between the T. gondii infected and uninfected groups. (XLSX 15 kb) [file 13071_2018_2697_MOESM4_ESM.xlsx]

## Sheet: Sheet1
TargetID	T.gondii VS uninfected(Log2)	uninfected (normalized)	T.gondii(normalized)
TFDP2	2.55597	0.790647	3.34662
FPR3	2.41502	0.808322	3.22334
XIRP1	2.69007	0.815243	3.50531
C5orf49	2.46284	0.827588	3.29043
LOC441052	2.55584	0.854784	3.41062
PM20D1	2.45363	0.86837	3.322
GPA33	2.65894	0.887164	3.54611
CLCA1	3.3295	0.904166	4.23367
ZSCAN4	2.59363	0.935461	3.52909
LOC100129744	2.76982	0.937957	3.70778
NPAS4	2.56858	0.941784	3.51036
OLIG3	2.48695	0.952056	3.43901
SAMD7	2.38111	0.952195	3.3333
ST6GALNAC3	2.45289	0.959757	3.41264
CA2	3.08622	0.976169	4.06239
PTX4	2.52759	0.976611	3.5042
LYZL2	6.72418	0.981601	7.70578
CCDC33	3.02425	1.0161	4.04035
Q6NT14	2.32406	1.02452	3.34858
ZNF613	4.02162	1.03346	5.05508
SLC9A4	2.48009	1.04208	3.52217
TNFRSF11A	3.25189	1.04763	4.29951
PRSS16	2.4169	1.04949	3.46639
BPI	2.55812	1.04951	3.60763
ZDBF2	2.33129	1.0516	3.38288
FGA	3.2369	1.06158	4.29847
PRKCB	3.57002	1.06234	4.63235
ZP4	2.47771	1.07603	3.55375
GPR98	2.49502	1.079	3.57402
DEFB114	2.58688	1.07903	3.66592
BEST4	2.33426	1.07948	3.41373
OPRM1	2.38262	1.08115	3.46377
MED27	4.13762	1.0992	5.23682
SCGN	2.47379	1.11053	3.58433
DLG2	2.36384	1.19003	3.55387
DLG2	3.1059	1.19427	4.30017
TSPAN32	2.61601	1.20551	3.82152
GPR26	4.09432	1.21552	5.30984
SH3BP5L	2.46473	1.21633	3.68107
FAM123C	3.03264	1.25037	4.28301
MAEL	2.5541	1.26687	3.82097
HCAR3	2.35449	1.29645	3.65094
TMPRSS7	3.84724	1.31501	5.16225
GABRQ	2.32021	1.34522	3.66543
KLHDC7B	2.35802	1.3517	3.70972
UGT2A2	3.389	1.35991	4.74891
LOC728099	2.439	1.46085	3.89985
PATE1	2.63995	1.48819	4.12814
PIP	2.48071	1.5576	4.03831
DGKG	3.66207	1.57378	5.23586
OR8H3	3.17513	1.57468	4.74981
REG4	2.94386	1.57535	4.51921
CARD9	2.38137	1.66771	4.04908
SERPINB13	2.35113	1.7673	4.11843
AK7	2.32476	1.80072	4.12549
CHRNA2	2.39268	1.82942	4.2221
EPS8L1	3.18822	1.84376	5.03197
SLC4A10	4.98893	1.87572	6.86465
ARL3	2.72025	1.89769	4.61794
C2CD4A	2.31272	1.94222	4.25494
MYO3A	2.44855	1.97899	4.42754
LCE1C	2.761	2.0072	4.76821
HEPN1	3.69753	2.03042	5.72796
SFTPA2	2.43219	2.03355	4.46574
KRTAP4-6	5.41961	2.09113	7.51074
PYHIN1	6.17807	2.1755	8.35357
KLRG1	2.314	2.21308	4.52708
EPHA10	4.16033	2.3227	6.48303
FREM1	4.79027	2.32485	7.11512
C10orf62	2.52282	3.09222	5.61504
PECAM1	3.67519	3.10678	6.78197
LOC441052	-2.68122	3.50072	0.819492
PNLIPRP3	-2.69136	3.5028	0.811434
IGF1	2.51175	3.50832	6.02008
LOC100132396	-2.51296	3.52597	1.01301
OR6B2	-2.46833	3.58964	1.12131
ZNF532	3.05367	3.6522	6.70587
IKZF1	2.37747	3.66639	6.04386
EPHA7	-2.39939	3.66734	1.26796
Q8VGA8	3.04861	3.6947	6.74331
ST6GALNAC3	-2.50675	3.75251	1.24575
VANGL2	2.4271	3.87205	6.29914
PRSS33	-2.57886	3.9892	1.41033
SUN5	2.92608	4.01147	6.93755
S100A12	-3.12289	4.01629	0.8934
FAM19A4	-2.75802	4.04205	1.28403
KLF11	2.53956	4.08521	6.62476
LOC100131232	-2.39942	4.15949	1.76007
GSG1L	-2.32751	4.23054	1.90303
ZNF770	2.34034	4.24812	6.58846
PRSS33	-2.47853	4.61181	2.13328
GOLGA6A	-2.51556	4.63359	2.11803
C2orf57	2.53962	4.85578	7.39541
COL19A1	2.57365	5.01476	7.58841
ASTN1	4.62492	5.335	9.95992
CCRL2	2.70649	5.56015	8.26663
FAM22D	3.20339	5.67344	8.87683
LRRD1	3.28989	5.95269	9.24258
C6orf97	4.76569	5.98344	10.7491
SSH2	2.50477	6.01332	8.5181
FUT5	2.61009	6.18383	8.79392
KLF11	2.9997	6.29536	9.29506
SMCR7L	2.60664	6.43021	9.03685
LRRC3B	-5.04537	6.64809	1.60272
SLA	2.63379	6.86301	9.4968
FAM83H	2.43457	7.09071	9.52528
C5orf20	2.38165	7.16958	9.55124
SRSF10	3.7893	7.17115	10.9604
FBN3	3.32434	7.17388	10.4982
LOC100130540	2.7144	7.2629	9.9773
TBXA2R	3.14251	7.40401	10.5465
NLRP10	3.93087	7.91779	11.8487
NRXN1	3.70515	8.00597	11.7111
GRXCR2	3.02944	8.16383	11.1933
SLC22A13	3.02117	8.18318	11.2043
NEURL	2.41514	8.1845	10.5996
PDE1C	3.10761	8.20851	11.3161
PROP1	3.82235	8.21636	12.0387
CRAT	3.93323	8.36566	12.2989
DARC	2.41262	8.44969	10.8623
FXN	3.10344	8.45312	11.5566
UROS	2.86339	8.69801	11.5614
SPATA2L	2.51586	8.85693	11.3728
LOC497257	3.02339	8.88855	11.9119
MYO6	2.51915	9.07367	11.5928
PHF12	2.97052	9.20961	12.1801
POLR2H	2.91028	9.21658	12.1269
TCL1A	2.92319	9.3021	12.2253
SLC22A10	3.16439	9.35801	12.5224
NUB1	3.71479	9.59654	13.3113
MEF2B	2.40541	9.76258	12.168
A4GALT	3.20551	9.80751	13.013
GPR132	3.66079	9.85722	13.518
PFKL	2.51325	9.92528	12.4385
CRBN	2.47863	9.97017	12.4488
LIN9	2.89236	10.6212	13.5136
TFDP2	-2.37011	11.6494	9.27927
C19orf29	2.87566	12.3422	15.2179
BPIFB2	2.54485	12.5183	15.0632
HTR3B	2.33186	12.539	14.8708
FOXB1	-2.74932	14.4286	11.6793
PORCN	-2.45258	15.042	12.5895
UNCX	-2.78263	17.0505	14.2678
