# Supplementary material for: Microarray analysis of long non-coding RNA expression profiles uncovers a Toxoplasma-induced negative regulation of host immune signaling
Source: Parasit Vectors. 2018 Mar 12;11:174. doi: 10.1186/s13071-018-2697-8 (PMC5848448; doi:10.1186/s13071-018-2697-8)
Supplement: Supplementary file 5 — A list of significantly differentially expressed mRNAs between the T. gondii infected and uninfected groups. (XLSX 17 kb) [file 13071_2018_2697_MOESM5_ESM.xlsx]

## Sheet: Sheet1
Target ID	T.gondii VS inactivated (Log2)	inactivated(normalized)	T.gondii(normalized)
CA10	2.6819	0.82341	3.50531
C7orf62	2.6991	0.825885	3.52498
BPI	2.77438	0.833254	3.60763
SFTPA2	3.62604	0.8397	4.46574
P39189	6.86528	0.840504	7.70578
TIMD4	2.5076	0.854494	3.36209
GPR26	4.43941	0.870426	5.30984
TMEM87A	2.44598	0.892493	3.33848
SAMD7	2.42218	0.911117	3.3333
SEPHS1P1	2.6455	0.917828	3.56333
LOC728099	2.98167	0.918186	3.89985
ITLN2	2.81569	0.929988	3.74568
LOC284242	3.40184	0.932076	4.33392
ATXN7L3	2.72846	0.934144	3.66261
OLIG3	2.49864	0.940364	3.43901
LOC100132078	2.49264	0.954972	3.44761
CA2	3.10076	0.961632	4.06239
P60896	2.39457	0.965341	3.35991
LILRA2	2.54833	0.970117	3.51844
INADL	4.04724	1.00784	5.05508
GALNTL6	2.52289	1.01356	3.53645
MRPS27	2.3315	1.02461	3.35611
OR7G2	2.40471	1.03329	3.438
PRKCB	3.59731	1.03504	4.63235
FGA	3.25947	1.039	4.29847
OPRM1	2.41393	1.04984	3.46377
KRTAP5-8	2.57694	1.06454	3.64148
ZP4	2.48549	1.06826	3.55375
BEST4	2.33222	1.08151	3.41373
SCGN	2.50131	1.08302	3.58433
DEFB114	2.56299	1.10293	3.66592
OR4S1	2.70687	1.11652	3.82339
DLG2	3.18304	1.11713	4.30017
DLG2	2.42406	1.12981	3.55387
C20orf46	2.91342	1.13512	4.04854
GPA33	2.37472	1.17138	3.54611
FEZF1	2.35388	1.18458	3.53846
NPAS4	2.32277	1.18759	3.51036
MAEL	2.61035	1.21062	3.82097
C8orf48	2.48302	1.22218	3.7052
MTUS2	2.57905	1.23263	3.81167
KCTD8	3.06682	1.24245	4.30927
HEPN1	4.47755	1.25041	5.72796
FAM47C	2.35542	1.26318	3.6186
LCE1C	3.47968	1.28852	4.76821
UGT2A2	3.4561	1.29281	4.74891
ENTPD1	2.89	1.29562	4.18562
LOC100128501	3.12628	1.30675	4.43303
TRIM54	2.4921	1.31134	3.80343
GABRQ	2.34554	1.31989	3.66543
ZNF704	2.87581	1.35889	4.2347
C15orf55	6.91723	1.43634	8.35357
PIP	2.59325	1.44507	4.03831
C7orf53	2.58467	1.44783	4.0325
CCDC33	2.53787	1.50247	4.04035
CELF3	3.1657	1.51081	4.6765
OTUD3	2.4234	1.55034	3.97375
PRDM9	2.51577	1.59635	4.11212
MAL	3.07617	1.67551	4.75168
TMEM132C	2.73286	1.68072	4.41358
WFDC8	3.18214	1.68233	4.86447
DLK1	2.80178	1.69862	4.5004
Q8VGA8	4.96778	1.77554	6.74331
CD8B	2.89373	1.78504	4.67877
MED27	3.36402	1.8728	5.23682
KRTAP4-6	5.63559	1.87515	7.51074
B3GNT4	2.32875	1.88851	4.21726
EPHA10	4.54594	1.9371	6.48303
MYO3A	2.47359	1.95396	4.42754
CRB3	2.44383	1.99133	4.43516
ZNF705G	3.1941	2.02793	5.22203
FIBIN	2.3424	2.14903	4.49143
C16orf73	2.57671	2.17888	4.75559
C2orf65	2.37653	2.21431	4.59084
OR8H3	2.39919	2.35062	4.74981
ADRA2B	2.3853	2.36414	4.74944
LOC400682	2.73011	2.37263	5.10274
HOXC6	2.64158	2.50639	5.14796
SLC4A10	4.165	2.69966	6.86465
LOC400128	2.96918	2.88867	5.85785
ACOXL	2.40069	3.00268	5.40337
FREM1	3.99853	3.11659	7.11512
C10orf62	2.44859	3.16645	5.61504
IRGC	-2.32814	3.2588	0.930658
GRIK4	-2.37349	3.45888	1.0854
SLC5A7	2.72261	3.60465	6.32725
CACNA1I	-2.5771	3.66463	1.08753
ZBP1	-2.42532	3.70944	1.28412
LRRC61	-2.35895	3.75173	1.39278
OPN5	-3.07694	3.884	0.807058
OR52E4	-2.92661	3.90274	0.976131
FGF19	-2.9386	3.92194	0.983338
DUOXA2	-2.70411	3.92587	1.22177
ANKRD20A2	-2.36398	3.97015	1.60617
MYH13	-2.50154	3.99206	1.49052
HIST1H2BA	-2.54918	4.06856	1.51938
ANO3	-3.22179	4.13782	0.916033
ZNF770	2.42782	4.16064	6.58846
OR13A1	-2.50586	4.17862	1.67276
ZNF532	2.50438	4.20148	6.70587
AQP2	2.46953	4.21432	6.68385
LYZL2	-2.72881	4.30416	1.57535
LOC100130314	-2.7099	4.33309	1.62319
SFTPB	-2.75561	4.38656	1.63094
SUN5	2.50563	4.43193	6.93755
PRSS33	-2.39553	4.52881	2.13328
SH3TC1	2.43719	4.53126	6.96846
EFCAB1	-2.65064	4.55362	1.90298
COL19A1	2.97303	4.61538	7.58841
FAM83E	2.4744	4.67574	7.15014
LOC100292922	-3.97218	4.78618	0.813998
GOLGA6A	-2.67032	4.78836	2.11803
OR6C4	-4.10753	4.93005	0.822515
CCRL2	2.97053	5.2961	8.26663
ASTN1	4.62912	5.33079	9.95992
S100A1	3.51971	5.51714	9.03685
ANGPTL3	-3.19349	5.53917	2.34568
HEPACAM	2.45677	5.57627	8.03304
FAM22D	3.15612	5.72071	8.87683
LRRD1	3.45536	5.78722	9.24258
SSH2	2.70628	5.81181	8.5181
LOC647983	2.83783	5.9561	8.79392
DEFB108B	2.40501	6.00318	8.40818
LCK	2.51525	6.10654	8.62178
SLC3A1	3.03776	6.2573	9.29506
C6orf97	4.34191	6.40722	10.7491
PDE9A	3.79438	6.47355	10.2679
SLA	2.85575	6.64106	9.4968
C5orf20	2.70556	6.84567	9.55124
FAM83H	2.49964	7.02564	9.52528
FBN3	3.47132	7.0269	10.4982
SRSF10	3.93154	7.02891	10.9604
LOC100130540	2.8836	7.0937	9.9773
ADH1C	2.50511	7.16647	9.67158
TBXA2R	3.24341	7.3031	10.5465
SPANXN3	-2.76326	7.35806	4.5948
ATP8A2	2.62857	7.66424	10.2928
SLC3A1	4.07951	7.76914	11.8487
UBASH3A	3.68727	8.02386	11.7111
FCGR2B	3.13557	8.05769	11.1933
NEURL	2.49759	8.10204	10.5996
PDE1C	3.18095	8.13517	11.3161
DARC	2.67959	8.18272	10.8623
PROP1	3.80744	8.23127	12.0387
SLC22A13	2.92784	8.27651	11.2043
FXN	3.11776	8.43879	11.5566
CRAT	3.65689	8.642	12.2989
SPATA2L	2.72668	8.64611	11.3728
UROS	2.852	8.70941	11.5614
LOC400662	2.42775	8.71061	11.1384
SLC22A10	3.73496	8.78743	12.5224
LOC497257	3.01765	8.89429	11.9119
POLR2H	3.0901	9.03676	12.1269
TCL1A	3.07526	9.15003	12.2253
MYO6	2.39455	9.19827	11.5928
MOV10L1	2.67747	9.21323	11.8907
METTL22	2.33251	9.4474	11.7799
GPR132	4.03353	9.48448	13.518
MEF2B	2.61309	9.5549	12.168
BCHE	2.64592	9.64606	12.292
KRTAP10-3	2.71714	9.80972	12.5269
MAG	2.4879	9.83425	12.3222
CRBN	2.57361	9.87519	12.4488
NUB1	3.43196	9.87937	13.3113
LOC100289580	2.35589	9.99636	12.3522
PFKL	2.38833	10.0502	12.4385
A4GALT	2.94491	10.0681	13.013
LIN9	3.35665	10.157	13.5136
PRRT1	2.61189	10.3403	12.9522
APOE	2.54676	10.48	13.0267
APBB2	2.32928	10.4929	12.8222
FOXC1	2.39763	10.5599	12.9575
XKR9	2.33765	10.7214	13.059
UBASH3A	2.98005	10.8342	13.8142
MAMSTR	2.5048	10.8989	13.4037
SELE	-2.40546	11.0734	8.6679
GYPA	2.42316	11.3471	13.7703
C19orf29	3.19382	12.0241	15.2179
CNST	2.58532	12.3222	14.9075
LRRC18	2.40284	12.468	14.8708
BPIFB2	2.59228	12.4709	15.0632
HMG20B	2.3664	13.2589	15.6253
MEX3D	-2.58034	13.518	10.9377
ACBD4	2.44287	13.7624	16.2053
FOXB1	-2.53476	14.2141	11.6793
UNCX	-2.84139	17.1092	14.2678
